# Supplementary material for: Discovery of therapeutic targets of quercetin for endometrial carcinoma patients infected with COVID-19 through network pharmacology
Source: Front Oncol. 2023 Mar 8;13:1151434. doi: 10.3389/fonc.2023.1151434 (PMC10031047; doi:10.3389/fonc.2023.1151434)
Supplement: Supplementary file 2 [file Table_1.xlsx]

## Sheet: Supplementary   table 1
Supplementary Table 1: Screening criteria for MCODE.
Criteria	Number
Degree Cutoff	2
Node Density Cutoff	0.1
Node Score Cutoff	0.2
K-Core	2
Max Depth	100
