# Supplementary material for: Discovery of therapeutic targets of quercetin for endometrial carcinoma patients infected with COVID-19 through network pharmacology
Source: Front Oncol. 2023 Mar 8;13:1151434. doi: 10.3389/fonc.2023.1151434 (PMC10031047; doi:10.3389/fonc.2023.1151434)
Supplement: Supplementary file 3 [file Table_2.xlsx]

## Sheet: Supplementary   table 2
Supplementary table 2. GO and KEGG terms of 57 genes in UCEC.
source	term name	term ID	P value	Gene number	Rich factor
GO:MF	signaling receptor binding	GO:0005102	1.58202e-17	31	0.54386
GO:MF	cytokine receptor binding	GO:0005126	5.00965e-16	17	0.298246
GO:MF	cytokine activity	GO:0005125	1.21358e-15	16	0.280702
GO:MF	receptor ligand activity	GO:0048018	2.27298e-14	19	0.333333
GO:MF	signaling receptor activator activity	GO:0030546	2.94475e-14	19	0.333333
GO:MF	signaling receptor regulator activity	GO:0030545	1.47439e-13	19	0.333333
GO:MF	molecular function regulator	GO:0098772	1.17985e-09	26	0.45614
GO:MF	chemokine receptor binding	GO:0042379	2.64928e-05	6	0.105263
GO:MF	growth factor receptor binding	GO:0070851	6.12426e-05	7	0.122807
GO:MF	CXCR chemokine receptor binding	GO:0045236	7.88754e-05	4	0.0701754
GO:MF	chemokine activity	GO:0008009	0.000134217	5	0.0877193
GO:MF	heparin binding	GO:0008201	0.000229504	7	0.122807
GO:MF	sulfur compound binding	GO:1901681	0.000350763	8	0.140351
GO:MF	G protein-coupled receptor binding	GO:0001664	0.000621721	8	0.140351
GO:MF	glycosaminoglycan binding	GO:0005539	0.00241341	7	0.122807
GO:MF	troponin C binding	GO:0030172	0.0108823	2	0.0350877
GO:MF	2'-5'-oligoadenylate synthetase activity	GO:0001730	0.0217251	2	0.0350877
GO:BP	defense response	GO:0006952	5.0016e-25	38	0.666667
GO:BP	regulation of response to external stimulus	GO:0032101	5.35016e-24	31	0.54386
GO:BP	response to bacterium	GO:0009617	6.43862e-24	29	0.508772
GO:BP	inflammatory response	GO:0006954	1.01678e-23	29	0.508772
GO:BP	biological process involved in interspecies interaction between organisms	GO:0044419	7.65015e-23	36	0.631579
GO:BP	response to external stimulus	GO:0009605	4.07532e-22	42	0.736842
GO:BP	response to lipopolysaccharide	GO:0032496	4.21854e-22	22	0.385965
GO:BP	response to organic substance	GO:0010033	8.27752e-22	43	0.754386
GO:BP	response to molecule of bacterial origin	GO:0002237	1.47008e-21	22	0.385965
GO:BP	response to other organism	GO:0051707	2.54599e-20	33	0.578947
GO:BP	response to external biotic stimulus	GO:0043207	2.71324e-20	33	0.578947
GO:BP	response to biotic stimulus	GO:0009607	6.00373e-20	33	0.578947
GO:BP	response to cytokine	GO:0034097	6.40578e-20	28	0.491228
GO:BP	regulation of cell adhesion	GO:0030155	8.15309e-20	26	0.45614
GO:BP	regulation of multicellular organismal process	GO:0051239	3.05075e-19	39	0.684211
GO:BP	response to lipid	GO:0033993	4.90132e-19	27	0.473684
GO:BP	response to chemical	GO:0042221	6.96465e-19	46	0.807018
GO:BP	regulation of cytokine production	GO:0001817	1.15013e-18	25	0.438596
GO:BP	cytokine production	GO:0001816	1.40832e-18	25	0.438596
GO:BP	cellular response to cytokine stimulus	GO:0071345	1.77545e-18	26	0.45614
GO:BP	cellular response to organic substance	GO:0071310	2.25393e-18	37	0.649123
GO:BP	cytokine-mediated signaling pathway	GO:0019221	3.22563e-18	22	0.385965
GO:BP	response to oxygen-containing compound	GO:1901700	7.3538e-18	32	0.561404
GO:BP	response to stress	GO:0006950	8.83698e-18	43	0.754386
GO:BP	negative regulation of multicellular organismal process	GO:0051241	1.00128e-17	27	0.473684
GO:BP	regulation of response to stress	GO:0080134	2.31151e-17	29	0.508772
GO:BP	positive regulation of cytokine production	GO:0001819	2.56649e-17	21	0.368421
GO:BP	positive regulation of multicellular organismal process	GO:0051240	3.12935e-17	30	0.526316
GO:BP	cellular response to chemical stimulus	GO:0070887	4.56758e-17	39	0.684211
GO:BP	negative regulation of response to stimulus	GO:0048585	6.76357e-17	31	0.54386
GO:BP	regulation of cell-cell adhesion	GO:0022407	2.17425e-16	20	0.350877
GO:BP	regulation of response to stimulus	GO:0048583	2.19654e-16	42	0.736842
GO:BP	regulation of defense response	GO:0031347	2.74975e-16	22	0.385965
GO:BP	cellular response to lipopolysaccharide	GO:0071222	3.98863e-16	16	0.280702
GO:BP	negative regulation of response to external stimulus	GO:0032102	4.81876e-16	19	0.333333
GO:BP	cellular response to molecule of bacterial origin	GO:0071219	7.94974e-16	16	0.280702
GO:BP	immune system process	GO:0002376	3.60855e-15	36	0.631579
GO:BP	regulation of apoptotic process	GO:0042981	5.56177e-15	28	0.491228
GO:BP	cellular response to biotic stimulus	GO:0071216	5.67279e-15	16	0.280702
GO:BP	regulation of cell death	GO:0010941	7.79081e-15	29	0.508772
GO:BP	regulation of programmed cell death	GO:0043067	9.3145e-15	28	0.491228
GO:BP	cell adhesion	GO:0007155	1.94368e-14	28	0.491228
GO:BP	biological adhesion	GO:0022610	2.19885e-14	28	0.491228
GO:BP	cellular response to stimulus	GO:0051716	3.05881e-14	51	0.894737
GO:BP	regulation of chemokine production	GO:0032642	4.19261e-14	12	0.210526
GO:BP	chemokine production	GO:0032602	4.19261e-14	12	0.210526
GO:BP	response to stimulus	GO:0050896	5.05909e-14	54	0.947368
GO:BP	defense response to other organism	GO:0098542	5.30411e-14	25	0.438596
GO:BP	positive regulation of chemokine production	GO:0032722	9.06935e-14	11	0.192982
GO:BP	immune response	GO:0006955	9.09278e-14	30	0.526316
GO:BP	regulation of immune system process	GO:0002682	9.14247e-14	27	0.473684
GO:BP	positive regulation of response to external stimulus	GO:0032103	1.14109e-13	18	0.315789
GO:BP	regulation of biological quality	GO:0065008	1.14848e-13	39	0.684211
GO:BP	cellular response to oxygen-containing compound	GO:1901701	1.20657e-13	25	0.438596
GO:BP	negative regulation of cellular process	GO:0048523	1.3613e-13	43	0.754386
GO:BP	regulation of cell communication	GO:0010646	1.73431e-13	37	0.649123
GO:BP	regulation of signaling	GO:0023051	1.99812e-13	37	0.649123
GO:BP	regulation of signal transduction	GO:0009966	3.0617e-13	35	0.614035
GO:BP	regulation of cell population proliferation	GO:0042127	3.18496e-13	28	0.491228
GO:BP	regulation of cell activation	GO:0050865	5.83566e-13	20	0.350877
GO:BP	cell surface receptor signaling pathway	GO:0007166	6.09982e-13	34	0.596491
GO:BP	tumor necrosis factor production	GO:0032640	7.27672e-13	13	0.22807
GO:BP	regulation of tumor necrosis factor production	GO:0032680	7.27672e-13	13	0.22807
GO:BP	cellular response to lipid	GO:0071396	8.19873e-13	19	0.333333
GO:BP	multicellular organismal process	GO:0032501	9.43984e-13	50	0.877193
GO:BP	regulation of tumor necrosis factor superfamily cytokine production	GO:1903555	1.09191e-12	13	0.22807
GO:BP	tumor necrosis factor superfamily cytokine production	GO:0071706	1.09191e-12	13	0.22807
GO:BP	negative regulation of immune system process	GO:0002683	1.11729e-12	17	0.298246
GO:BP	negative regulation of cytokine production	GO:0001818	1.1705e-12	15	0.263158
GO:BP	signaling	GO:0023052	1.46102e-12	47	0.824561
GO:BP	positive regulation of cell-cell adhesion	GO:0022409	1.88885e-12	15	0.263158
GO:BP	positive regulation of response to stimulus	GO:0048584	1.95776e-12	30	0.526316
GO:BP	cell population proliferation	GO:0008283	2.07271e-12	29	0.508772
GO:BP	cell communication	GO:0007154	2.09373e-12	47	0.824561
GO:BP	cell activation	GO:0001775	4.13394e-12	23	0.403509
GO:BP	signal transduction	GO:0007165	5.369e-12	45	0.789474
GO:BP	apoptotic process	GO:0006915	6.84348e-12	28	0.491228
GO:BP	positive regulation of gene expression	GO:0010628	8.18189e-12	23	0.403509
GO:BP	cell death	GO:0008219	9.71604e-12	29	0.508772
GO:BP	programmed cell death	GO:0012501	1.36439e-11	28	0.491228
GO:BP	regulation of leukocyte cell-cell adhesion	GO:1903037	1.65956e-11	15	0.263158
GO:BP	regulation of multicellular organismal development	GO:2000026	2.41404e-11	24	0.421053
GO:BP	positive regulation of immune system process	GO:0002684	2.50446e-11	21	0.368421
GO:BP	positive regulation of cell population proliferation	GO:0008284	2.7861e-11	21	0.368421
GO:BP	positive regulation of cell activation	GO:0050867	3.11867e-11	16	0.280702
GO:BP	receptor signaling pathway via JAK-STAT	GO:0007259	3.19768e-11	12	0.210526
GO:BP	receptor signaling pathway via STAT	GO:0097696	4.97799e-11	12	0.210526
GO:BP	positive regulation of cell adhesion	GO:0045785	5.96334e-11	16	0.280702
GO:BP	positive regulation of cell communication	GO:0010647	6.68243e-11	26	0.45614
GO:BP	positive regulation of signaling	GO:0023056	7.0661e-11	26	0.45614
GO:BP	negative regulation of signal transduction	GO:0009968	7.83086e-11	23	0.403509
GO:BP	regulation of cell differentiation	GO:0045595	7.95829e-11	25	0.438596
GO:BP	regulation of developmental process	GO:0050793	7.98602e-11	30	0.526316
GO:BP	leukocyte cell-cell adhesion	GO:0007159	8.23134e-11	15	0.263158
GO:BP	response to wounding	GO:0009611	9.61156e-11	17	0.298246
GO:BP	cell-cell adhesion	GO:0098609	1.64887e-10	20	0.350877
GO:BP	negative regulation of biological process	GO:0048519	2.33954e-10	43	0.754386
GO:BP	positive regulation of tumor necrosis factor production	GO:0032760	2.74265e-10	10	0.175439
GO:BP	positive regulation of signal transduction	GO:0009967	4.03249e-10	24	0.421053
GO:BP	positive regulation of tumor necrosis factor superfamily cytokine production	GO:1903557	4.11937e-10	10	0.175439
GO:BP	negative regulation of cell communication	GO:0010648	4.33112e-10	23	0.403509
GO:BP	negative regulation of signaling	GO:0023057	4.53797e-10	23	0.403509
GO:BP	negative regulation of cell population proliferation	GO:0008285	5.02951e-10	18	0.315789
GO:BP	developmental process	GO:0032502	6.20523e-10	44	0.77193
GO:BP	regulation of leukocyte activation	GO:0002694	7.01696e-10	17	0.298246
GO:BP	regulation of lymphocyte activation	GO:0051249	8.77626e-10	16	0.280702
GO:BP	positive regulation of biological process	GO:0048518	1.13957e-09	43	0.754386
GO:BP	negative regulation of cell adhesion	GO:0007162	1.18266e-09	13	0.22807
GO:BP	defense response to bacterium	GO:0042742	1.24966e-09	14	0.245614
GO:BP	regulation of interferon-gamma production	GO:0032649	1.38709e-09	10	0.175439
GO:BP	interferon-gamma production	GO:0032609	1.51363e-09	10	0.175439
GO:BP	homeostatic process	GO:0042592	1.91064e-09	25	0.438596
GO:BP	lymphocyte proliferation	GO:0046651	2.00494e-09	13	0.22807
GO:BP	regulation of lymphocyte proliferation	GO:0050670	2.06435e-09	12	0.210526
GO:BP	positive regulation of cellular process	GO:0048522	2.13241e-09	41	0.719298
GO:BP	innate immune response	GO:0045087	2.18716e-09	19	0.333333
GO:BP	mononuclear cell proliferation	GO:0032943	2.37852e-09	13	0.22807
GO:BP	regulation of mononuclear cell proliferation	GO:0032944	2.40992e-09	12	0.210526
GO:BP	response to organic cyclic compound	GO:0014070	2.60971e-09	19	0.333333
GO:BP	positive regulation of metabolic process	GO:0009893	2.75595e-09	34	0.596491
GO:BP	regulation of body fluid levels	GO:0050878	3.45176e-09	14	0.245614
GO:BP	blood vessel development	GO:0001568	4.87072e-09	17	0.298246
GO:BP	regulation of leukocyte proliferation	GO:0070663	5.57385e-09	12	0.210526
GO:BP	multicellular organism development	GO:0007275	5.67597e-09	39	0.684211
GO:BP	intracellular signal transduction	GO:0035556	6.04132e-09	29	0.508772
GO:BP	leukocyte activation	GO:0045321	6.2498e-09	19	0.333333
GO:BP	leukocyte proliferation	GO:0070661	6.82623e-09	13	0.22807
GO:BP	positive regulation of leukocyte activation	GO:0002696	7.50869e-09	14	0.245614
GO:BP	positive regulation of cell differentiation	GO:0045597	8.57853e-09	18	0.315789
GO:BP	blood vessel morphogenesis	GO:0048514	8.6026e-09	16	0.280702
GO:BP	wound healing	GO:0042060	8.83569e-09	14	0.245614
GO:BP	vasculature development	GO:0001944	9.76097e-09	17	0.298246
GO:BP	regulation of T cell activation	GO:0050863	1.07756e-08	13	0.22807
GO:BP	angiogenesis	GO:0001525	1.08804e-08	15	0.263158
GO:BP	positive regulation of developmental process	GO:0051094	1.29626e-08	21	0.368421
GO:BP	negative regulation of apoptotic process	GO:0043066	1.51163e-08	18	0.315789
GO:BP	regulation of inflammatory response	GO:0050727	1.92893e-08	13	0.22807
GO:BP	negative regulation of programmed cell death	GO:0043069	2.0867e-08	18	0.315789
GO:BP	positive regulation of defense response	GO:0031349	2.41329e-08	12	0.210526
GO:BP	regulation of molecular function	GO:0065009	2.6252e-08	30	0.526316
GO:BP	regulation of response to cytokine stimulus	GO:0060759	2.74586e-08	10	0.175439
GO:BP	system development	GO:0048731	2.78174e-08	37	0.649123
GO:BP	positive regulation of lymphocyte activation	GO:0051251	2.83222e-08	13	0.22807
GO:BP	tube development	GO:0035295	3.58116e-08	19	0.333333
GO:BP	anatomical structure development	GO:0048856	3.7754e-08	40	0.701754
GO:BP	blood coagulation	GO:0007596	4.27296e-08	11	0.192982
GO:BP	negative regulation of cytokine-mediated signaling pathway	GO:0001960	4.65694e-08	8	0.140351
GO:BP	myeloid leukocyte activation	GO:0002274	4.70341e-08	11	0.192982
GO:BP	leukocyte migration	GO:0050900	5.00654e-08	13	0.22807
GO:BP	coagulation	GO:0050817	5.42258e-08	11	0.192982
GO:BP	hemostasis	GO:0007599	5.68344e-08	11	0.192982
GO:BP	circulatory system development	GO:0072359	7.05629e-08	19	0.333333
GO:BP	negative regulation of response to cytokine stimulus	GO:0060761	7.2296e-08	8	0.140351
GO:BP	positive regulation of macromolecule metabolic process	GO:0010604	7.66122e-08	31	0.54386
GO:BP	regulation of T cell proliferation	GO:0042129	7.68451e-08	10	0.175439
GO:BP	tissue development	GO:0009888	7.81563e-08	24	0.421053
GO:BP	regulation of cellular process	GO:0050794	7.83947e-08	53	0.929825
GO:BP	viral life cycle	GO:0019058	8.15673e-08	12	0.210526
GO:BP	positive regulation of leukocyte cell-cell adhesion	GO:1903039	8.59237e-08	11	0.192982
GO:BP	humoral immune response	GO:0006959	9.11343e-08	12	0.210526
GO:BP	negative regulation of cell death	GO:0060548	9.98245e-08	18	0.315789
GO:BP	tube morphogenesis	GO:0035239	1.19356e-07	17	0.298246
GO:BP	cellular developmental process	GO:0048869	1.39556e-07	34	0.596491
GO:BP	viral process	GO:0016032	1.62926e-07	13	0.22807
GO:BP	positive regulation of inflammatory response	GO:0050729	1.6993e-07	9	0.157895
GO:BP	regulation of smooth muscle cell proliferation	GO:0048660	2.38113e-07	9	0.157895
GO:BP	positive regulation of transport	GO:0051050	2.57191e-07	17	0.298246
GO:BP	negative regulation of developmental process	GO:0051093	2.61694e-07	17	0.298246
GO:BP	positive regulation of lymphocyte proliferation	GO:0050671	2.71513e-07	9	0.157895
GO:BP	smooth muscle cell proliferation	GO:0048659	2.89712e-07	9	0.157895
GO:BP	positive regulation of mononuclear cell proliferation	GO:0032946	3.08978e-07	9	0.157895
GO:BP	T cell proliferation	GO:0042098	3.90574e-07	10	0.175439
GO:BP	lymphocyte activation	GO:0046649	4.06414e-07	16	0.280702
GO:BP	regulation of cytokine-mediated signaling pathway	GO:0001959	4.2327e-07	9	0.157895
GO:BP	anatomical structure morphogenesis	GO:0009653	4.24108e-07	27	0.473684
GO:BP	regulation of type I interferon production	GO:0032479	4.37961e-07	8	0.140351
GO:BP	type I interferon production	GO:0032606	4.37961e-07	8	0.140351
GO:BP	regulation of angiogenesis	GO:0045765	4.49751e-07	11	0.192982
GO:BP	cell differentiation	GO:0030154	4.7e-07	33	0.578947
GO:BP	cytokine production involved in immune response	GO:0002367	4.76338e-07	8	0.140351
GO:BP	regulation of cytokine production involved in immune response	GO:0002718	4.76338e-07	8	0.140351
GO:BP	regulation of receptor signaling pathway via JAK-STAT	GO:0046425	5.17603e-07	8	0.140351
GO:BP	regulation of vasculature development	GO:1901342	5.2324e-07	11	0.192982
GO:BP	positive regulation of leukocyte proliferation	GO:0070665	6.08383e-07	9	0.157895
GO:BP	macrophage activation	GO:0042116	6.60594e-07	8	0.140351
GO:BP	regulation of leukocyte migration	GO:0002685	7.47951e-07	10	0.175439
GO:BP	regulation of receptor signaling pathway via STAT	GO:1904892	8.36712e-07	8	0.140351
GO:BP	regulation of viral process	GO:0050792	9.11563e-07	9	0.157895
GO:BP	positive regulation of intracellular signal transduction	GO:1902533	9.51086e-07	17	0.298246
GO:BP	biological regulation	GO:0065007	9.92564e-07	55	0.964912
GO:BP	response to hormone	GO:0009725	1.05167e-06	16	0.280702
GO:BP	anatomical structure formation involved in morphogenesis	GO:0048646	1.05772e-06	18	0.315789
GO:BP	animal organ development	GO:0048513	1.09426e-06	30	0.526316
GO:BP	regulation of chemokine (C-X-C motif) ligand 2 production	GO:2000341	1.18627e-06	5	0.0877193
GO:BP	chemokine (C-X-C motif) ligand 2 production	GO:0072567	1.18627e-06	5	0.0877193
GO:BP	immune system development	GO:0002520	1.2215e-06	17	0.298246
GO:BP	cell migration	GO:0016477	1.26967e-06	20	0.350877
GO:BP	regulation of interleukin-1 production	GO:0032652	1.31441e-06	8	0.140351
GO:BP	interleukin-1 production	GO:0032612	1.31441e-06	8	0.140351
GO:BP	negative regulation of defense response	GO:0031348	1.31543e-06	10	0.175439
GO:BP	cell chemotaxis	GO:0060326	1.37345e-06	11	0.192982
GO:BP	blood circulation	GO:0008015	1.3902e-06	13	0.22807
GO:BP	T cell activation	GO:0042110	1.42449e-06	13	0.22807
GO:BP	locomotion	GO:0040011	1.50537e-06	22	0.385965
GO:BP	leukocyte chemotaxis	GO:0030595	1.55436e-06	10	0.175439
GO:BP	negative regulation of innate immune response	GO:0045824	1.58048e-06	7	0.122807
GO:BP	positive regulation of nitric-oxide synthase biosynthetic process	GO:0051770	1.67708e-06	5	0.0877193
GO:BP	positive regulation of interleukin-1 production	GO:0032732	1.75243e-06	7	0.122807
GO:BP	regulation of immune response	GO:0050776	2.31373e-06	16	0.280702
GO:BP	positive regulation of interferon-gamma production	GO:0032729	2.60887e-06	7	0.122807
GO:BP	response to oxidative stress	GO:0006979	2.6664e-06	12	0.210526
GO:BP	regulation of platelet activation	GO:0010543	2.87256e-06	6	0.105263
GO:BP	negative regulation of immune response	GO:0050777	3.04349e-06	9	0.157895
GO:BP	regulation of peptidyl-tyrosine phosphorylation	GO:0050730	3.42917e-06	10	0.175439
GO:BP	regulation of tyrosine phosphorylation of STAT protein	GO:0042509	3.46455e-06	7	0.122807
GO:BP	regulation of transport	GO:0051049	3.51575e-06	21	0.368421
GO:BP	negative regulation of cell differentiation	GO:0045596	3.71973e-06	14	0.245614
GO:BP	cellular response to virus	GO:0098586	3.7982e-06	7	0.122807
GO:BP	secretion by cell	GO:0032940	3.80897e-06	15	0.263158
GO:BP	negative regulation of interferon-gamma production	GO:0032689	3.8786e-06	6	0.105263
GO:BP	response to endogenous stimulus	GO:0009719	3.91687e-06	20	0.350877
GO:BP	regulation of immune effector process	GO:0002697	3.9774e-06	11	0.192982
GO:BP	secretion	GO:0046903	4.10235e-06	16	0.280702
GO:BP	platelet activation	GO:0030168	4.15082e-06	8	0.140351
GO:BP	tyrosine phosphorylation of STAT protein	GO:0007260	4.15879e-06	7	0.122807
GO:BP	regulation of nitric-oxide synthase biosynthetic process	GO:0051769	4.176e-06	5	0.0877193
GO:BP	nitric-oxide synthase biosynthetic process	GO:0051767	4.176e-06	5	0.0877193
GO:BP	regulation of anatomical structure morphogenesis	GO:0022603	4.23182e-06	16	0.280702
GO:BP	positive regulation of peptidyl-tyrosine phosphorylation	GO:0050731	4.2533e-06	9	0.157895
GO:BP	negative regulation of cell-cell adhesion	GO:0022408	4.2533e-06	9	0.157895
GO:BP	regulation of response to biotic stimulus	GO:0002831	4.4904e-06	11	0.192982
GO:BP	muscle cell proliferation	GO:0033002	4.6687e-06	9	0.157895
GO:BP	positive regulation of phosphorylation	GO:0042327	4.92946e-06	15	0.263158
GO:BP	positive regulation of smooth muscle cell proliferation	GO:0048661	4.96794e-06	7	0.122807
GO:BP	cellular response to interferon-gamma	GO:0071346	5.6436e-06	8	0.140351
GO:BP	regulation of apoptotic signaling pathway	GO:2001233	6.40437e-06	11	0.192982
GO:BP	interleukin-8 production	GO:0032637	6.43081e-06	7	0.122807
GO:BP	regulation of interleukin-8 production	GO:0032677	6.43081e-06	7	0.122807
GO:BP	signal release	GO:0023061	6.6934e-06	12	0.210526
GO:BP	regulation of biological process	GO:0050789	6.96673e-06	53	0.929825
GO:BP	positive regulation of cell death	GO:0010942	7.39659e-06	13	0.22807
GO:BP	response to virus	GO:0009615	7.61181e-06	11	0.192982
GO:BP	regulation of viral life cycle	GO:1903900	8.03049e-06	8	0.140351
GO:BP	regulation of hemopoiesis	GO:1903706	8.76962e-06	11	0.192982
GO:BP	response to glucocorticoid	GO:0051384	8.99983e-06	8	0.140351
GO:BP	negative regulation of chemokine production	GO:0032682	9.00744e-06	5	0.0877193
GO:BP	peptidyl-tyrosine phosphorylation	GO:0018108	9.27524e-06	11	0.192982
GO:BP	circulatory system process	GO:0003013	9.29058e-06	13	0.22807
GO:BP	regulation of epithelial cell apoptotic process	GO:1904035	9.68139e-06	7	0.122807
GO:BP	export from cell	GO:0140352	9.70958e-06	15	0.263158
GO:BP	peptidyl-tyrosine modification	GO:0018212	1.00827e-05	11	0.192982
GO:BP	positive regulation of immune response	GO:0050778	1.02888e-05	13	0.22807
GO:BP	hormone secretion	GO:0046879	1.03365e-05	10	0.175439
GO:BP	cell motility	GO:0048870	1.08103e-05	20	0.350877
GO:BP	localization of cell	GO:0051674	1.08103e-05	20	0.350877
GO:BP	positive regulation of leukocyte migration	GO:0002687	1.12461e-05	8	0.140351
GO:BP	positive regulation of MAPK cascade	GO:0043410	1.13074e-05	12	0.210526
GO:BP	regulation of heterotypic cell-cell adhesion	GO:0034114	1.13544e-05	5	0.0877193
GO:BP	positive regulation of ERK1 and ERK2 cascade	GO:0070374	1.17097e-05	9	0.157895
GO:BP	regulation of interleukin-6 production	GO:0032675	1.32347e-05	8	0.140351
GO:BP	interleukin-6 production	GO:0032635	1.32347e-05	8	0.140351
GO:BP	hormone transport	GO:0009914	1.39013e-05	10	0.175439
GO:BP	regulation of secretion	GO:0051046	1.41722e-05	13	0.22807
GO:BP	regulation of ERK1 and ERK2 cascade	GO:0070372	1.53111e-05	10	0.175439
GO:BP	chemotaxis	GO:0006935	1.53309e-05	13	0.22807
GO:BP	positive regulation of T cell activation	GO:0050870	1.55694e-05	9	0.157895
GO:BP	taxis	GO:0042330	1.65748e-05	13	0.22807
GO:BP	regulation of intracellular signal transduction	GO:1902531	1.68132e-05	20	0.350877
GO:BP	movement of cell or subcellular component	GO:0006928	1.72493e-05	22	0.385965
GO:BP	positive regulation of phosphorus metabolic process	GO:0010562	1.73472e-05	15	0.263158
GO:BP	positive regulation of phosphate metabolic process	GO:0045937	1.73472e-05	15	0.263158
GO:BP	positive regulation of apoptotic process	GO:0043065	1.78092e-05	12	0.210526
GO:BP	response to interferon-gamma	GO:0034341	1.81404e-05	8	0.140351
GO:BP	positive regulation of cellular metabolic process	GO:0031325	1.85779e-05	27	0.473684
GO:BP	regulation of cellular component movement	GO:0051270	1.90451e-05	16	0.280702
GO:BP	regulation of neuron death	GO:1901214	2.0332e-05	10	0.175439
GO:BP	negative regulation of apoptotic signaling pathway	GO:2001234	2.05028e-05	9	0.157895
GO:BP	hemopoiesis	GO:0030097	2.11309e-05	15	0.263158
GO:BP	positive regulation of T cell proliferation	GO:0042102	2.1982e-05	7	0.122807
GO:BP	myeloid leukocyte migration	GO:0097529	2.2143e-05	9	0.157895
GO:BP	type I interferon signaling pathway	GO:0060337	2.24238e-05	6	0.105263
GO:BP	regulation of cell migration	GO:0030334	2.24386e-05	15	0.263158
GO:BP	regulation of leukocyte mediated immunity	GO:0002703	2.30054e-05	9	0.157895
GO:BP	positive regulation of programmed cell death	GO:0043068	2.31678e-05	12	0.210526
GO:BP	regulation of catalytic activity	GO:0050790	2.34276e-05	23	0.403509
GO:BP	response to corticosteroid	GO:0031960	2.57839e-05	8	0.140351
GO:BP	positive regulation of type I interferon production	GO:0032481	2.77269e-05	6	0.105263
GO:BP	positive regulation of interleukin-1 beta production	GO:0032731	2.77269e-05	6	0.105263
GO:BP	cellular response to type I interferon	GO:0071357	2.77269e-05	6	0.105263
GO:BP	regulation of innate immune response	GO:0045088	2.88254e-05	9	0.157895
GO:BP	ERK1 and ERK2 cascade	GO:0070371	2.92724e-05	10	0.175439
GO:BP	positive regulation of cell migration	GO:0030335	2.93116e-05	12	0.210526
GO:BP	positive regulation of immune effector process	GO:0002699	2.99114e-05	9	0.157895
GO:BP	negative regulation of tumor necrosis factor production	GO:0032720	3.07437e-05	6	0.105263
GO:BP	interferon-alpha production	GO:0032607	3.13984e-05	5	0.0877193
GO:BP	regulation of interferon-alpha production	GO:0032647	3.13984e-05	5	0.0877193
GO:BP	negative regulation of response to biotic stimulus	GO:0002832	3.30495e-05	7	0.122807
GO:BP	immune effector process	GO:0002252	3.44646e-05	13	0.22807
GO:BP	positive regulation of MHC class II biosynthetic process	GO:0045348	3.58586e-05	4	0.0701754
GO:BP	regulation of lymphocyte mediated immunity	GO:0002706	3.6065e-05	8	0.140351
GO:BP	regulation of production of molecular mediator of immune response	GO:0002700	3.6065e-05	8	0.140351
GO:BP	hematopoietic or lymphoid organ development	GO:0048534	3.74664e-05	15	0.263158
GO:BP	negative regulation of tumor necrosis factor superfamily cytokine production	GO:1903556	3.7594e-05	6	0.105263
GO:BP	MAPK cascade	GO:0000165	4.06515e-05	14	0.245614
GO:BP	positive regulation of interleukin-8 production	GO:0032757	4.14649e-05	6	0.105263
GO:BP	response to steroid hormone	GO:0048545	4.39692e-05	10	0.175439
GO:BP	regulation of MAPK cascade	GO:0043408	4.5887e-05	13	0.22807
GO:BP	regulation of secretion by cell	GO:1903530	4.71145e-05	12	0.210526
GO:BP	positive regulation of cell motility	GO:2000147	4.80725e-05	12	0.210526
GO:BP	epithelial cell apoptotic process	GO:1904019	4.85197e-05	7	0.122807
GO:BP	positive regulation of tyrosine phosphorylation of STAT protein	GO:0042531	5.0198e-05	6	0.105263
GO:BP	regulation of cell motility	GO:2000145	5.25799e-05	15	0.263158
GO:BP	regulation of system process	GO:0044057	5.41974e-05	12	0.210526
GO:BP	response to type I interferon	GO:0034340	5.51029e-05	6	0.105263
GO:BP	negative regulation of macromolecule metabolic process	GO:0010605	6.08313e-05	27	0.473684
GO:BP	positive regulation of cellular component movement	GO:0051272	6.22231e-05	12	0.210526
GO:BP	neuron death	GO:0070997	6.4854e-05	10	0.175439
GO:BP	positive regulation of locomotion	GO:0040017	6.5978e-05	12	0.210526
GO:BP	cellular response to organic cyclic compound	GO:0071407	6.99353e-05	12	0.210526
GO:BP	female pregnancy	GO:0007565	7.36319e-05	8	0.140351
GO:BP	regulation of adaptive immune response	GO:0002819	7.36319e-05	8	0.140351
GO:BP	positive regulation of homotypic cell-cell adhesion	GO:0034112	7.73808e-05	4	0.0701754
GO:BP	regulation of localization	GO:0032879	8.69338e-05	24	0.421053
GO:BP	positive regulation of molecular function	GO:0044093	9.08901e-05	18	0.315789
GO:BP	regulation of leukocyte chemotaxis	GO:0002688	9.29672e-05	7	0.122807
GO:BP	regulation of locomotion	GO:0040012	9.54671e-05	15	0.263158
GO:BP	antimicrobial humoral response	GO:0019730	9.83241e-05	7	0.122807
GO:BP	epithelium development	GO:0060429	0.000102155	16	0.280702
GO:BP	defense response to virus	GO:0051607	0.000102249	9	0.157895
GO:BP	positive regulation of protein phosphorylation	GO:0001934	0.000105314	13	0.22807
GO:BP	defense response to symbiont	GO:0140546	0.000105529	9	0.157895
GO:BP	positive regulation of monocyte chemotactic protein-1 production	GO:0071639	0.000108115	4	0.0701754
GO:BP	apoptotic signaling pathway	GO:0097190	0.000114251	12	0.210526
GO:BP	response to peptide	GO:1901652	0.000121893	11	0.192982
GO:BP	chemical homeostasis	GO:0048878	0.000124976	16	0.280702
GO:BP	production of molecular mediator of immune response	GO:0002440	0.000125398	8	0.140351
GO:BP	response to extracellular stimulus	GO:0009991	0.000127165	11	0.192982
GO:BP	astrocyte differentiation	GO:0048708	0.000129855	6	0.105263
GO:BP	type 2 immune response	GO:0042092	0.000130271	5	0.0877193
GO:BP	viral genome replication	GO:0019079	0.000136268	7	0.122807
GO:BP	lymphocyte activation involved in immune response	GO:0002285	0.000141031	8	0.140351
GO:BP	regulation of leukocyte differentiation	GO:1902105	0.000152691	9	0.157895
GO:BP	regulation of neuron apoptotic process	GO:0043523	0.000164467	8	0.140351
GO:BP	regulation of hormone levels	GO:0010817	0.000192185	11	0.192982
GO:BP	regulation of MHC class II biosynthetic process	GO:0045346	0.000195781	4	0.0701754
GO:BP	negative regulation of gene expression	GO:0010629	0.000199607	18	0.315789
GO:BP	regulation of phosphorylation	GO:0042325	0.000212073	16	0.280702
GO:BP	negative regulation of cell activation	GO:0050866	0.000213593	8	0.140351
GO:BP	negative regulation of metabolic process	GO:0009892	0.000217966	27	0.473684
GO:BP	positive regulation of biosynthetic process	GO:0009891	0.000234864	20	0.350877
GO:BP	multi-multicellular organism process	GO:0044706	0.000238228	8	0.140351
GO:BP	regulation of viral genome replication	GO:0045069	0.000254958	6	0.105263
GO:BP	MHC class II biosynthetic process	GO:0045342	0.000255505	4	0.0701754
GO:BP	positive regulation of secretion	GO:0051047	0.000257738	9	0.157895
GO:BP	negative regulation of response to wounding	GO:1903035	0.00027351	6	0.105263
GO:BP	positive regulation of receptor signaling pathway via JAK-STAT	GO:0046427	0.000278391	5	0.0877193
GO:BP	response to nitrogen compound	GO:1901698	0.000299045	15	0.263158
GO:BP	regulation of chemotaxis	GO:0050920	0.000305402	8	0.140351
GO:BP	positive regulation of signaling receptor activity	GO:2000273	0.000312545	5	0.0877193
GO:BP	extrinsic apoptotic signaling pathway	GO:0097191	0.000350646	8	0.140351
GO:BP	regulation of cellular metabolic process	GO:0031323	0.00037418	35	0.614035
GO:BP	cell-cell signaling	GO:0007267	0.000407134	18	0.315789
GO:BP	negative regulation of type I interferon-mediated signaling pathway	GO:0060339	0.000414432	4	0.0701754
GO:BP	positive regulation of platelet activation	GO:0010572	0.000427469	3	0.0526316
GO:BP	positive regulation of receptor signaling pathway via STAT	GO:1904894	0.000435333	5	0.0877193
GO:BP	interleukin-1 beta production	GO:0032611	0.000437018	6	0.105263
GO:BP	regulation of interleukin-1 beta production	GO:0032651	0.000437018	6	0.105263
GO:BP	negative regulation of viral process	GO:0048525	0.000437018	6	0.105263
GO:BP	positive regulation of protein modification process	GO:0031401	0.000467589	14	0.245614
GO:BP	leukocyte mediated immunity	GO:0002443	0.000468808	10	0.175439
GO:BP	regulation of response to wounding	GO:1903034	0.000475526	7	0.122807
GO:BP	regulation of protein modification process	GO:0031399	0.000480021	17	0.298246
GO:BP	positive regulation of interleukin-6 production	GO:0032755	0.000496216	6	0.105263
GO:BP	monocyte chemotactic protein-1 production	GO:0071605	0.000516996	4	0.0701754
GO:BP	positive regulation of steroid biosynthetic process	GO:0010893	0.000516996	4	0.0701754
GO:BP	regulation of monocyte chemotactic protein-1 production	GO:0071637	0.000516996	4	0.0701754
GO:BP	negative regulation of lymphocyte activation	GO:0051250	0.000518622	7	0.122807
GO:BP	regulation of hormone secretion	GO:0046883	0.000522584	8	0.140351
GO:BP	acute-phase response	GO:0006953	0.000536453	5	0.0877193
GO:BP	neuron apoptotic process	GO:0051402	0.000539715	8	0.140351
GO:BP	negative regulation of extrinsic apoptotic signaling pathway	GO:2001237	0.000561853	6	0.105263
GO:BP	leukocyte differentiation	GO:0002521	0.000577719	11	0.192982
GO:BP	regulation of endothelial cell apoptotic process	GO:2000351	0.000593538	5	0.0877193
GO:BP	regulation of cellular protein metabolic process	GO:0032268	0.000621896	21	0.368421
GO:BP	regulation of protein secretion	GO:0050708	0.000652977	8	0.140351
GO:BP	protein secretion	GO:0009306	0.000684524	9	0.157895
GO:BP	response to nutrient levels	GO:0031667	0.000698536	10	0.175439
GO:BP	establishment of protein localization to extracellular region	GO:0035592	0.000701682	9	0.157895
GO:BP	response to organonitrogen compound	GO:0010243	0.000720507	14	0.245614
GO:BP	regulation of adaptive immune response based on somatic recombination of immune receptors built from immunoglobulin superfamily domains	GO:0002822	0.000786842	7	0.122807
GO:BP	adaptive immune response	GO:0002250	0.00082191	12	0.210526
GO:BP	protein localization to extracellular region	GO:0071692	0.000832607	9	0.157895
GO:BP	regulation of signaling receptor activity	GO:0010469	0.000852528	7	0.122807
GO:BP	regulation of nitric oxide biosynthetic process	GO:0045428	0.000871762	5	0.0877193
GO:BP	negative regulation of viral genome replication	GO:0045071	0.000955258	5	0.0877193
GO:BP	endothelial cell apoptotic process	GO:0072577	0.000955258	5	0.0877193
GO:BP	regulation of phosphate metabolic process	GO:0019220	0.000963337	16	0.280702
GO:BP	regulation of phosphorus metabolic process	GO:0051174	0.000982454	16	0.280702
GO:BP	interleukin-10 production	GO:0032613	0.00104495	5	0.0877193
GO:BP	regulation of interleukin-10 production	GO:0032653	0.00104495	5	0.0877193
GO:BP	regulation of macrophage activation	GO:0043030	0.00114118	5	0.0877193
GO:BP	regulation of nitric oxide metabolic process	GO:0080164	0.00114118	5	0.0877193
GO:BP	maternal process involved in female pregnancy	GO:0060135	0.00114118	5	0.0877193
GO:BP	heterotypic cell-cell adhesion	GO:0034113	0.00124428	5	0.0877193
GO:BP	positive regulation of DNA-binding transcription factor activity	GO:0051091	0.00129634	8	0.140351
GO:BP	leukocyte apoptotic process	GO:0071887	0.00131847	6	0.105263
GO:BP	acute inflammatory response	GO:0002526	0.0013895	6	0.105263
GO:BP	negative regulation of immune effector process	GO:0002698	0.0013895	6	0.105263
GO:BP	regulation of blood pressure	GO:0008217	0.00140234	7	0.122807
GO:BP	regulation of metabolic process	GO:0019222	0.00142754	38	0.666667
GO:BP	T cell activation involved in immune response	GO:0002286	0.00146365	6	0.105263
GO:BP	interleukin-12 production	GO:0032615	0.00147251	5	0.0877193
GO:BP	lipopolysaccharide-mediated signaling pathway	GO:0031663	0.00147251	5	0.0877193
GO:BP	regulation of interleukin-12 production	GO:0032655	0.00147251	5	0.0877193
GO:BP	interleukin-27-mediated signaling pathway	GO:0070106	0.00149038	3	0.0526316
GO:BP	cellular response to oxidative stress	GO:0034599	0.00157699	8	0.140351
GO:BP	positive regulation of secretion by cell	GO:1903532	0.00162104	8	0.140351
GO:BP	positive regulation of ion transport	GO:0043270	0.00162104	8	0.140351
GO:BP	negative regulation of leukocyte activation	GO:0002695	0.00168123	7	0.122807
GO:BP	regeneration	GO:0031099	0.00168123	7	0.122807
GO:BP	regulation of protein phosphorylation	GO:0001932	0.00171854	14	0.245614
GO:BP	regulation of cell development	GO:0060284	0.00186782	10	0.175439
GO:BP	regulation of protein metabolic process	GO:0051246	0.00195023	21	0.368421
GO:BP	biological process involved in symbiotic interaction	GO:0044403	0.0019599	8	0.140351
GO:BP	positive regulation of production of molecular mediator of immune response	GO:0002702	0.00197981	6	0.105263
GO:BP	response to reactive oxygen species	GO:0000302	0.00207603	7	0.122807
GO:BP	regulation of primary metabolic process	GO:0080090	0.00213857	33	0.578947
GO:BP	tissue morphogenesis	GO:0048729	0.00216895	11	0.192982
GO:BP	leukocyte activation involved in immune response	GO:0002366	0.00217943	8	0.140351
GO:BP	homeostasis of number of cells	GO:0048872	0.00217943	8	0.140351
GO:BP	positive regulation of NIK/NF-kappaB signaling	GO:1901224	0.00218935	5	0.0877193
GO:BP	negative regulation of T cell activation	GO:0050868	0.00228887	6	0.105263
GO:BP	positive regulation of platelet aggregation	GO:1901731	0.00238002	3	0.0526316
GO:BP	cell activation involved in immune response	GO:0002263	0.00241963	8	0.140351
GO:BP	phosphate-containing compound metabolic process	GO:0006796	0.00252662	22	0.385965
GO:BP	animal organ regeneration	GO:0031100	0.00254318	5	0.0877193
GO:BP	positive regulation of cytokine production involved in immune response	GO:0002720	0.00254318	5	0.0877193
GO:BP	regulation of macromolecule metabolic process	GO:0060255	0.00273261	36	0.631579
GO:BP	nitric oxide biosynthetic process	GO:0006809	0.00273622	5	0.0877193
GO:BP	phosphorus metabolic process	GO:0006793	0.00287947	22	0.385965
GO:BP	negative regulation of wound healing	GO:0061045	0.00294063	5	0.0877193
GO:BP	multicellular organismal homeostasis	GO:0048871	0.00300649	10	0.175439
GO:BP	neutrophil migration	GO:1990266	0.00302583	6	0.105263
GO:BP	regulation of vesicle-mediated transport	GO:0060627	0.00305833	10	0.175439
GO:BP	negative regulation of T cell proliferation	GO:0042130	0.0031569	5	0.0877193
GO:BP	positive regulation of steroid metabolic process	GO:0045940	0.00328388	4	0.0701754
GO:BP	response to inorganic substance	GO:0010035	0.00344363	10	0.175439
GO:BP	positive regulation of chemokine (C-X-C motif) ligand 2 production	GO:2000343	0.00356316	3	0.0526316
GO:BP	positive regulation of transmembrane transport	GO:0034764	0.00375614	7	0.122807
GO:BP	negative regulation of leukocyte cell-cell adhesion	GO:1903038	0.00377881	6	0.105263
GO:BP	nitric oxide metabolic process	GO:0046209	0.00415048	5	0.0877193
GO:BP	regulation of homotypic cell-cell adhesion	GO:0034110	0.00425347	4	0.0701754
GO:BP	regulation of type 2 immune response	GO:0002828	0.00425347	4	0.0701754
GO:BP	reactive nitrogen species metabolic process	GO:2001057	0.00443362	5	0.0877193
GO:BP	small molecule biosynthetic process	GO:0044283	0.00448724	10	0.175439
GO:BP	positive regulation of cellular biosynthetic process	GO:0031328	0.00463004	18	0.315789
GO:BP	protein phosphorylation	GO:0006468	0.00484152	16	0.280702
GO:BP	production of molecular mediator involved in inflammatory response	GO:0002532	0.00504544	5	0.0877193
GO:BP	negative regulation of heterotypic cell-cell adhesion	GO:0034115	0.00508043	3	0.0526316
GO:BP	regulation of chronic inflammatory response	GO:0002676	0.00508043	3	0.0526316
GO:BP	regulation of cell-cell adhesion involved in gastrulation	GO:0070587	0.00508043	3	0.0526316
GO:BP	regulation of DNA-binding transcription factor activity	GO:0051090	0.0051201	9	0.157895
GO:BP	positive regulation of cellular protein metabolic process	GO:0032270	0.00513072	15	0.263158
GO:BP	positive regulation of chemotaxis	GO:0050921	0.00529715	6	0.105263
GO:BP	negative regulation of neuron apoptotic process	GO:0043524	0.00529715	6	0.105263
GO:BP	positive regulation of phosphatidylinositol 3-kinase signaling	GO:0014068	0.00537526	5	0.0877193
GO:BP	cellular response to chemical stress	GO:0062197	0.00541924	8	0.140351
GO:BP	regulation of type I interferon-mediated signaling pathway	GO:0060338	0.00542071	4	0.0701754
GO:BP	peptide hormone secretion	GO:0030072	0.0055773	7	0.122807
GO:BP	vascular endothelial growth factor production	GO:0010573	0.00608602	4	0.0701754
GO:BP	biosynthetic process	GO:0009058	0.00640132	33	0.578947
GO:BP	peptide secretion	GO:0002790	0.00645072	7	0.122807
GO:BP	antimicrobial humoral immune response mediated by antimicrobial peptide	GO:0061844	0.00646753	5	0.0877193
GO:BP	interleukin-17 production	GO:0032620	0.00680998	4	0.0701754
GO:BP	regulation of interleukin-17 production	GO:0032660	0.00680998	4	0.0701754
GO:BP	cell-cell adhesion involved in gastrulation	GO:0070586	0.00697214	3	0.0526316
GO:BP	lymphocyte mediated immunity	GO:0002449	0.00726393	8	0.140351
GO:BP	positive regulation of lipid metabolic process	GO:0045834	0.00728016	6	0.105263
GO:BP	regulation of T cell cytokine production	GO:0002724	0.00759583	4	0.0701754
GO:BP	neuroinflammatory response	GO:0150076	0.00759583	4	0.0701754
GO:BP	T cell cytokine production	GO:0002369	0.00759583	4	0.0701754
GO:BP	regulation of extrinsic apoptotic signaling pathway	GO:2001236	0.00816402	6	0.105263
GO:BP	regulation of leukocyte apoptotic process	GO:2000106	0.00818725	5	0.0877193
GO:BP	negative regulation of lymphocyte proliferation	GO:0050672	0.00818725	5	0.0877193
GO:BP	multi-organism reproductive process	GO:0044703	0.00831201	13	0.22807
GO:BP	system process	GO:0003008	0.00838334	19	0.333333
GO:BP	positive regulation of nitric oxide biosynthetic process	GO:0045429	0.00844688	4	0.0701754
GO:BP	interferon-gamma-mediated signaling pathway	GO:0060333	0.00844688	4	0.0701754
GO:BP	entry into host	GO:0044409	0.00847734	6	0.105263
GO:BP	response to interleukin-1	GO:0070555	0.00847734	6	0.105263
GO:BP	regulation of cellular component organization	GO:0051128	0.00855133	19	0.333333
GO:BP	chemokine-mediated signaling pathway	GO:0070098	0.00866859	5	0.0877193
GO:BP	negative regulation of mononuclear cell proliferation	GO:0032945	0.00866859	5	0.0877193
GO:BP	adaptive immune response based on somatic recombination of immune receptors built from immunoglobulin superfamily domains	GO:0002460	0.00883278	8	0.140351
GO:BP	granulocyte migration	GO:0097530	0.00913338	6	0.105263
GO:BP	positive regulation of interleukin-10 production	GO:0032733	0.00936652	4	0.0701754
GO:BP	astrocyte development	GO:0014002	0.00936652	4	0.0701754
GO:BP	positive regulation of vasculature development	GO:1904018	0.00983016	6	0.105263
GO:BP	positive regulation of angiogenesis	GO:0045766	0.00983016	6	0.105263
GO:BP	positive regulation of leukocyte differentiation	GO:1902107	0.00983016	6	0.105263
GO:BP	positive regulation of hemopoiesis	GO:1903708	0.00983016	6	0.105263
GO:BP	cellular response to peptide	GO:1901653	0.0100313	8	0.140351
GO:BP	positive regulation of nitrogen compound metabolic process	GO:0051173	0.0102114	22	0.385965
GO:BP	homotypic cell-cell adhesion	GO:0034109	0.0102472	5	0.0877193
GO:BP	defense response to Gram-negative bacterium	GO:0050829	0.0102472	5	0.0877193
GO:BP	phosphorylation	GO:0016310	0.0102854	17	0.298246
GO:BP	positive regulation of kinase activity	GO:0033674	0.0103511	9	0.157895
GO:BP	positive regulation of nitric oxide metabolic process	GO:1904407	0.0103582	4	0.0701754
GO:BP	positive regulation of interferon-beta production	GO:0032728	0.0103582	4	0.0701754
GO:BP	myeloid cell homeostasis	GO:0002262	0.0109559	6	0.105263
GO:BP	positive regulation of protein metabolic process	GO:0051247	0.0109977	15	0.263158
GO:BP	cellular response to stress	GO:0033554	0.011147	17	0.298246
GO:BP	positive regulation of interleukin-12 production	GO:0032735	0.0114255	4	0.0701754
GO:BP	positive regulation of ion transmembrane transport	GO:0034767	0.0117631	6	0.105263
GO:BP	branching involved in labyrinthine layer morphogenesis	GO:0060670	0.0120386	3	0.0526316
GO:BP	negative regulation of leukocyte proliferation	GO:0070664	0.0120429	5	0.0877193
GO:BP	regulation of lipid localization	GO:1905952	0.0121844	6	0.105263
GO:BP	cell development	GO:0048468	0.0122252	18	0.315789
GO:BP	response to insulin	GO:0032868	0.0123998	7	0.122807
GO:BP	peptide transport	GO:0015833	0.0123998	7	0.122807
GO:BP	movement in host environment	GO:0052126	0.0126179	6	0.105263
GO:BP	positive regulation of leukocyte chemotaxis	GO:0002690	0.0133709	5	0.0877193
GO:BP	regulation of nitrogen compound metabolic process	GO:0051171	0.0139461	31	0.54386
GO:BP	response to chemokine	GO:1990868	0.0140766	5	0.0877193
GO:BP	cellular response to chemokine	GO:1990869	0.0140766	5	0.0877193
GO:BP	regulation of systemic arterial blood pressure	GO:0003073	0.0140766	5	0.0877193
GO:BP	steroid biosynthetic process	GO:0006694	0.0149778	6	0.105263
GO:BP	microglial cell activation	GO:0001774	0.0151173	4	0.0701754
GO:BP	regulation of protein transport	GO:0051223	0.01597	9	0.157895
GO:BP	CD4-positive, CD25-positive, alpha-beta regulatory T cell differentiation involved in immune response	GO:0002298	0.0164057	2	0.0350877
GO:BP	regulation of CD4-positive, CD25-positive, alpha-beta regulatory T cell differentiation involved in immune response	GO:0032832	0.0164057	2	0.0350877
GO:BP	positive regulation of CD4-positive, CD25-positive, alpha-beta regulatory T cell differentiation involved in immune response	GO:0032834	0.0164057	2	0.0350877
GO:BP	response to transition metal nanoparticle	GO:1990267	0.0164057	2	0.0350877
GO:BP	response to gold nanoparticle	GO:1990268	0.0164057	2	0.0350877
GO:BP	positive regulation of vitamin D biosynthetic process	GO:0060557	0.0164057	2	0.0350877
GO:BP	cell killing	GO:0001906	0.0171134	6	0.105263
GO:BP	regulation of NIK/NF-kappaB signaling	GO:1901222	0.0171961	5	0.0877193
GO:BP	cellular response to endogenous stimulus	GO:0071495	0.0172087	14	0.245614
GO:BP	negative regulation of cell development	GO:0010721	0.0176841	6	0.105263
GO:BP	phosphatidylinositol-mediated signaling	GO:0048015	0.0176841	6	0.105263
GO:BP	negative regulation of cellular protein metabolic process	GO:0032269	0.0178027	12	0.210526
GO:BP	negative regulation of interleukin-6 production	GO:0032715	0.0180245	4	0.0701754
GO:BP	temperature homeostasis	GO:0001659	0.018872	6	0.105263
GO:BP	positive regulation of neuroinflammatory response	GO:0150078	0.0190786	3	0.0526316
GO:BP	positive regulation of heterotypic cell-cell adhesion	GO:0034116	0.0190786	3	0.0526316
GO:BP	negative regulation of blood coagulation	GO:0030195	0.0196235	4	0.0701754
GO:BP	epithelial cell differentiation	GO:0030855	0.0196491	10	0.175439
GO:BP	negative regulation of angiogenesis	GO:0016525	0.0198718	5	0.0877193
GO:BP	reproductive process	GO:0022414	0.0199754	15	0.263158
GO:BP	inositol lipid-mediated signaling	GO:0048017	0.0201238	6	0.105263
GO:BP	reproduction	GO:0000003	0.0204554	15	0.263158
GO:BP	regulation of peptide hormone secretion	GO:0090276	0.0207744	6	0.105263
GO:BP	negative regulation of blood vessel morphogenesis	GO:2000181	0.0208325	5	0.0877193
GO:BP	negative regulation of hemostasis	GO:1900047	0.0213248	4	0.0701754
GO:BP	insulin secretion	GO:0030073	0.021442	6	0.105263
GO:BP	negative regulation of vasculature development	GO:1901343	0.0218291	5	0.0877193
GO:BP	lymphocyte differentiation	GO:0030098	0.0221166	8	0.140351
GO:BP	myeloid cell differentiation	GO:0030099	0.0225315	8	0.140351
GO:BP	regulation of peptide secretion	GO:0002791	0.0228295	6	0.105263
GO:BP	biological process involved in interaction with host	GO:0051701	0.0228295	6	0.105263
GO:BP	morphogenesis of a branching epithelium	GO:0061138	0.0228295	6	0.105263
GO:BP	neutrophil chemotaxis	GO:0030593	0.0228626	5	0.0877193
GO:BP	lipid metabolic process	GO:0006629	0.0232507	14	0.245614
GO:BP	transport	GO:0006810	0.0233406	28	0.491228
GO:BP	regulation of lymphocyte differentiation	GO:0045619	0.02355	6	0.105263
GO:BP	regulation of establishment of protein localization	GO:0070201	0.0236642	9	0.157895
GO:BP	regulation of peptide transport	GO:0090087	0.0242888	6	0.105263
GO:BP	positive regulation of lymphocyte differentiation	GO:0045621	0.0250442	5	0.0877193
GO:BP	positive regulation of peptidyl-serine phosphorylation	GO:0033138	0.0250442	5	0.0877193
GO:BP	response to peptide hormone	GO:0043434	0.0256244	8	0.140351
GO:BP	positive regulation of adaptive immune response	GO:0002821	0.0261943	5	0.0877193
GO:BP	epithelial cell proliferation	GO:0050673	0.0265713	8	0.140351
GO:BP	regulation of protein localization	GO:0032880	0.0266707	11	0.192982
GO:BP	regulation of gene expression	GO:0010468	0.0268193	30	0.526316
GO:BP	negative regulation of coagulation	GO:0050819	0.0270837	4	0.0701754
GO:BP	regulation of phosphatidylinositol 3-kinase signaling	GO:0014066	0.0273852	5	0.0877193
GO:BP	morphogenesis of an epithelium	GO:0002009	0.0279445	9	0.157895
GO:BP	cellular response to nitrogen compound	GO:1901699	0.0279937	10	0.175439
GO:BP	regulation of cysteine-type endopeptidase activity involved in apoptotic signaling pathway	GO:2001267	0.0284035	3	0.0526316
GO:BP	chronic inflammatory response	GO:0002544	0.0284035	3	0.0526316
GO:BP	negative regulation of natural killer cell mediated cytotoxicity	GO:0045953	0.0284035	3	0.0526316
GO:BP	negative regulation of lymphocyte mediated immunity	GO:0002707	0.0292356	4	0.0701754
GO:BP	positive regulation of transcription by RNA polymerase II	GO:0045944	0.0295034	13	0.22807
GO:BP	amide transport	GO:0042886	0.0300559	7	0.122807
GO:BP	gliogenesis	GO:0042063	0.0314164	7	0.122807
GO:BP	regulation of vascular associated smooth muscle cell proliferation	GO:1904705	0.033914	4	0.0701754
GO:BP	positive regulation of lymphocyte apoptotic process	GO:0070230	0.0340186	3	0.0526316
GO:BP	interleukin-6-mediated signaling pathway	GO:0070102	0.0340186	3	0.0526316
GO:BP	positive regulation of type 2 immune response	GO:0002830	0.0340186	3	0.0526316
GO:BP	negative regulation of natural killer cell mediated immunity	GO:0002716	0.0340186	3	0.0526316
GO:BP	toll-like receptor 3 signaling pathway	GO:0034138	0.0340186	3	0.0526316
GO:BP	negative regulation of protein metabolic process	GO:0051248	0.0344611	12	0.210526
GO:BP	lipid biosynthetic process	GO:0008610	0.0346904	10	0.175439
GO:BP	morphogenesis of a branching structure	GO:0001763	0.0347152	6	0.105263
GO:BP	mononuclear cell migration	GO:0071674	0.0347152	6	0.105263
GO:BP	positive regulation of cell development	GO:0010720	0.0350424	7	0.122807
GO:BP	regulation of mononuclear cell migration	GO:0071675	0.0354467	5	0.0877193
GO:BP	cytokine production involved in inflammatory response	GO:0002534	0.0364493	4	0.0701754
GO:BP	vascular associated smooth muscle cell proliferation	GO:1990874	0.0364493	4	0.0701754
GO:BP	regulation of cytokine production involved in inflammatory response	GO:1900015	0.0364493	4	0.0701754
GO:BP	positive regulation of protein transport	GO:0051222	0.0365867	7	0.122807
GO:BP	positive regulation of transferase activity	GO:0051347	0.0374359	9	0.157895
GO:BP	localization	GO:0051179	0.0383503	33	0.578947
GO:BP	interferon-beta production	GO:0032608	0.0391214	4	0.0701754
GO:BP	regulation of interferon-beta production	GO:0032648	0.0391214	4	0.0701754
GO:BP	leukocyte mediated cytotoxicity	GO:0001909	0.040115	5	0.0877193
GO:BP	CD4-positive, alpha-beta T cell cytokine production	GO:0035743	0.0403194	3	0.0526316
GO:BP	second-messenger-mediated signaling	GO:0019932	0.0406955	7	0.122807
GO:BP	negative regulation of molecular function	GO:0044092	0.0414002	12	0.210526
GO:BP	regulation of lymphocyte apoptotic process	GO:0070228	0.0419347	4	0.0701754
GO:BP	negative regulation of neuron death	GO:1901215	0.0422996	6	0.105263
GO:BP	regulation of myeloid cell differentiation	GO:0045637	0.0434845	6	0.105263
GO:BP	establishment of localization	GO:0051234	0.04509	28	0.491228
GO:BP	positive regulation of macromolecule biosynthetic process	GO:0010557	0.0451269	16	0.280702
GO:BP	chronic inflammatory response to antigenic stimulus	GO:0002439	0.0491311	2	0.0350877
GO:BP	negative regulation of IP-10 production	GO:0071659	0.0491311	2	0.0350877
GO:BP	positive regulation of calcidiol 1-monooxygenase activity	GO:0060559	0.0491311	2	0.0350877
GO:BP	natural killer cell tolerance induction	GO:0002519	0.0491311	2	0.0350877
GO:BP	regulation of chronic inflammatory response to antigenic stimulus	GO:0002874	0.0491311	2	0.0350877
GO:BP	negative regulation of myeloid dendritic cell activation	GO:0030886	0.0491311	2	0.0350877
GO:CC	extracellular region	GO:0005576	4.30616e-18	44	0.77193
GO:CC	extracellular space	GO:0005615	7.3957e-18	40	0.701754
GO:CC	cell surface	GO:0009986	2.4813e-08	17	0.298246
GO:CC	vesicle	GO:0031982	5.87962e-06	29	0.508772
GO:CC	extracellular exosome	GO:0070062	4.94589e-05	20	0.350877
GO:CC	extracellular vesicle	GO:1903561	5.85844e-05	20	0.350877
GO:CC	extracellular membrane-bounded organelle	GO:0065010	5.90339e-05	20	0.350877
GO:CC	extracellular organelle	GO:0043230	5.90339e-05	20	0.350877
GO:CC	secretory granule	GO:0030141	7.09353e-05	13	0.22807
GO:CC	side of membrane	GO:0098552	0.000153775	11	0.192982
GO:CC	external side of plasma membrane	GO:0009897	0.000328556	9	0.157895
GO:CC	secretory vesicle	GO:0099503	0.000511403	13	0.22807
GO:CC	cytoplasmic vesicle	GO:0031410	0.000531052	20	0.350877
GO:CC	intracellular vesicle	GO:0097708	0.000537896	20	0.350877
GO:CC	endomembrane system	GO:0012505	0.00101797	28	0.491228
GO:CC	cell periphery	GO:0071944	0.00300874	32	0.561404
GO:CC	extracellular matrix	GO:0031012	0.00379743	9	0.157895
GO:CC	external encapsulating structure	GO:0030312	0.00385157	9	0.157895
GO:CC	secretory granule lumen	GO:0034774	0.00532274	7	0.122807
GO:CC	interleukin-6 receptor complex	GO:0005896	0.00538492	2	0.0350877
GO:CC	cardiac Troponin complex	GO:1990584	0.00538492	2	0.0350877
GO:CC	cytoplasmic vesicle lumen	GO:0060205	0.00565109	7	0.122807
GO:CC	vesicle lumen	GO:0031983	0.00587916	7	0.122807
GO:CC	cytoplasm	GO:0005737	0.0070266	47	0.824561
GO:CC	plasma membrane	GO:0005886	0.0165309	29	0.508772
GO:CC	platelet alpha granule	GO:0031091	0.0245616	4	0.0701754
GO:CC	collagen-containing extracellular matrix	GO:0062023	0.0300691	7	0.122807
GO:CC	cardiac myofibril	GO:0097512	0.03744	2	0.0350877
KEGG	Influenza A	KEGG:05164	2.35246e-12	15	0.263158
KEGG	Coronavirus disease - COVID-19	KEGG:05171	1.52312e-11	16	0.280702
KEGG	Malaria	KEGG:05144	7.37106e-10	9	0.157895
KEGG	NOD-like receptor signaling pathway	KEGG:04621	2.26992e-09	13	0.22807
KEGG	Rheumatoid arthritis	KEGG:05323	6.84909e-09	10	0.175439
KEGG	Viral protein interaction with cytokine and cytokine receptor	KEGG:04061	2.03237e-08	10	0.175439
KEGG	Chagas disease	KEGG:05142	2.75082e-08	10	0.175439
KEGG	Cytokine-cytokine receptor interaction	KEGG:04060	9.34264e-08	14	0.245614
KEGG	African trypanosomiasis	KEGG:05143	1.16865e-07	7	0.122807
KEGG	Inflammatory bowel disease	KEGG:05321	2.21703e-07	8	0.140351
KEGG	IL-17 signaling pathway	KEGG:04657	2.56574e-07	9	0.157895
KEGG	Legionellosis	KEGG:05134	3.36003e-06	7	0.122807
KEGG	Lipid and atherosclerosis	KEGG:05417	3.56261e-06	11	0.192982
KEGG	Tuberculosis	KEGG:05152	5.8706e-06	10	0.175439
KEGG	AGE-RAGE signaling pathway in diabetic complications	KEGG:04933	1.02528e-05	8	0.140351
KEGG	Amoebiasis	KEGG:05146	1.10839e-05	8	0.140351
KEGG	Toll-like receptor signaling pathway	KEGG:04620	1.19722e-05	8	0.140351
KEGG	Leishmaniasis	KEGG:05140	1.74707e-05	7	0.122807
KEGG	TNF signaling pathway	KEGG:04668	2.47953e-05	8	0.140351
KEGG	Yersinia infection	KEGG:05135	0.000109919	8	0.140351
KEGG	Alcoholic liver disease	KEGG:04936	0.000152411	8	0.140351
KEGG	Kaposi sarcoma-associated herpesvirus infection	KEGG:05167	0.00016503	9	0.157895
KEGG	Epstein-Barr virus infection	KEGG:05169	0.000195473	9	0.157895
KEGG	Graft-versus-host disease	KEGG:05332	0.000204131	5	0.0877193
KEGG	Hepatitis C	KEGG:05160	0.000323919	8	0.140351
KEGG	JAK-STAT signaling pathway	KEGG:04630	0.000409113	8	0.140351
KEGG	Pertussis	KEGG:05133	0.000471563	6	0.105263
KEGG	Measles	KEGG:05162	0.00148521	7	0.122807
KEGG	Necroptosis	KEGG:04217	0.00353857	7	0.122807
KEGG	Toxoplasmosis	KEGG:05145	0.0037508	6	0.105263
KEGG	Hepatitis B	KEGG:05161	0.00383307	7	0.122807
KEGG	Allograft rejection	KEGG:05330	0.00391173	4	0.0701754
KEGG	RIG-I-like receptor signaling pathway	KEGG:04622	0.00487243	5	0.0877193
KEGG	Type I diabetes mellitus	KEGG:04940	0.00750361	4	0.0701754
KEGG	Osteoclast differentiation	KEGG:04380	0.0080695	6	0.105263
KEGG	Chemokine signaling pathway	KEGG:04062	0.0109061	7	0.122807
KEGG	Herpes simplex virus 1 infection	KEGG:05168	0.0110702	11	0.192982
KEGG	Complement and coagulation cascades	KEGG:04610	0.0123288	5	0.0877193
KEGG	Non-alcoholic fatty liver disease	KEGG:04932	0.0261575	6	0.105263
KEGG	NF-kappa B signaling pathway	KEGG:04064	0.0289631	5	0.0877193
KEGG	Th17 cell differentiation	KEGG:04659	0.0331196	5	0.0877193
KEGG	Cytosolic DNA-sensing pathway	KEGG:04623	0.0414981	4	0.0701754
