# Supplementary material for: Discovery of therapeutic targets of quercetin for endometrial carcinoma patients infected with COVID-19 through network pharmacology
Source: Front Oncol. 2023 Mar 8;13:1151434. doi: 10.3389/fonc.2023.1151434 (PMC10031047; doi:10.3389/fonc.2023.1151434)
Supplement: Supplementary file 4 [file Table_3.xlsx]

## Sheet: Supplementary    table 3
Supplementary table 3. GO and KEGG terms of 25 genes in UCEC.
source	term name	term ID	P value	Gene number	Rich factor
GO:MF	cytokine activity	GO:0005125	4.11759e-23	16	0.64
GO:MF	cytokine receptor binding	GO:0005126	5.7397e-22	16	0.64
GO:MF	receptor ligand activity	GO:0048018	7.54232e-18	16	0.64
GO:MF	signaling receptor activator activity	GO:0030546	9.44221e-18	16	0.64
GO:MF	signaling receptor binding	GO:0005102	1.1367e-17	21	0.84
GO:MF	signaling receptor regulator activity	GO:0030545	3.83185e-17	16	0.64
GO:MF	molecular function regulator activity	GO:0098772	4.79997e-11	18	0.72
GO:MF	chemokine receptor binding	GO:0042379	9.88394e-08	6	0.24
GO:MF	chemokine activity	GO:0008009	1.26236e-06	5	0.2
GO:MF	CXCR chemokine receptor binding	GO:0045236	1.79719e-06	4	0.16
GO:MF	G protein-coupled receptor binding	GO:0001664	1.3057e-05	7	0.28
GO:MF	growth factor receptor binding	GO:0070851	0.000230595	5	0.2
GO:MF	heparin binding	GO:0008201	0.0181881	4	0.16
GO:BP	defense response	GO:0006952	1.1195e-24	25	1
GO:BP	inflammatory response	GO:0006954	1.16082e-23	21	0.84
GO:BP	response to lipopolysaccharide	GO:0032496	1.60808e-22	17	0.68
GO:BP	response to molecule of bacterial origin	GO:0002237	4.09796e-22	17	0.68
GO:BP	response to lipid	GO:0033993	1.51158e-20	20	0.8
GO:BP	response to bacterium	GO:0009617	5.54535e-20	19	0.76
GO:BP	response to other organism	GO:0051707	1.6965e-19	22	0.88
GO:BP	response to external biotic stimulus	GO:0043207	1.74658e-19	22	0.88
GO:BP	response to biotic stimulus	GO:0009607	3.09992e-19	22	0.88
GO:BP	cellular response to lipopolysaccharide	GO:0071222	3.42734e-19	14	0.56
GO:BP	cellular response to molecule of bacterial origin	GO:0071219	6.31126e-19	14	0.56
GO:BP	response to organic substance	GO:0010033	1.1388e-18	25	1
GO:BP	biological process involved in interspecies interaction between organisms	GO:0044419	1.3937e-18	22	0.88
GO:BP	response to cytokine	GO:0034097	2.87463e-18	19	0.76
GO:BP	cellular response to biotic stimulus	GO:0071216	3.40138e-18	14	0.56
GO:BP	regulation of response to external stimulus	GO:0032101	5.16823e-18	19	0.76
GO:BP	cytokine-mediated signaling pathway	GO:0019221	2.25745e-17	16	0.64
GO:BP	response to external stimulus	GO:0009605	2.77262e-17	24	0.96
GO:BP	cellular response to cytokine stimulus	GO:0071345	2.77766e-17	18	0.72
GO:BP	response to oxygen-containing compound	GO:1901700	5.86239e-17	21	0.84
GO:BP	cellular response to oxygen-containing compound	GO:1901701	2.46561e-16	19	0.76
GO:BP	defense response to other organism	GO:0098542	2.5057e-16	19	0.76
GO:BP	response to stress	GO:0006950	5.50962e-16	25	1
GO:BP	immune system process	GO:0002376	2.09432e-15	23	0.92
GO:BP	cellular response to organic substance	GO:0071310	4.04906e-15	22	0.88
GO:BP	response to chemical	GO:0042221	1.07849e-14	25	1
GO:BP	cellular response to lipid	GO:0071396	1.17993e-14	15	0.6
GO:BP	regulation of immune system process	GO:0002682	1.32716e-14	19	0.76
GO:BP	cellular response to chemical stimulus	GO:0070887	1.36016e-14	23	0.92
GO:BP	positive regulation of cytokine production	GO:0001819	3.75537e-14	14	0.56
GO:BP	regulation of cytokine production	GO:0001817	3.98326e-13	15	0.6
GO:BP	cytokine production	GO:0001816	4.49968e-13	15	0.6
GO:BP	positive regulation of immune system process	GO:0002684	4.80144e-13	16	0.64
GO:BP	regulation of cell adhesion	GO:0030155	5.28542e-13	15	0.6
GO:BP	regulation of cell-cell adhesion	GO:0022407	9.49864e-13	13	0.52
GO:BP	regulation of defense response	GO:0031347	2.15577e-12	14	0.56
GO:BP	immune response	GO:0006955	2.39182e-12	19	0.76
GO:BP	regulation of response to stress	GO:0080134	3.25664e-12	17	0.68
GO:BP	receptor signaling pathway via JAK-STAT	GO:0007259	3.51678e-12	10	0.4
GO:BP	cell surface receptor signaling pathway	GO:0007166	4.92118e-12	21	0.84
GO:BP	receptor signaling pathway via STAT	GO:0097696	5.0457e-12	10	0.4
GO:BP	leukocyte migration	GO:0050900	8.06277e-12	12	0.48
GO:BP	regulation of smooth muscle cell proliferation	GO:0048660	5.06883e-11	9	0.36
GO:BP	positive regulation of response to external stimulus	GO:0032103	5.78002e-11	12	0.48
GO:BP	smooth muscle cell proliferation	GO:0048659	7.04234e-11	9	0.36
GO:BP	regulation of cell death	GO:0010941	7.9873e-11	17	0.68
GO:BP	regulation of leukocyte cell-cell adhesion	GO:1903037	8.36906e-11	11	0.44
GO:BP	regulation of response to stimulus	GO:0048583	1.52219e-10	22	0.88
GO:BP	cell activation	GO:0001775	1.65541e-10	15	0.6
GO:BP	regulation of inflammatory response	GO:0050727	1.73523e-10	11	0.44
GO:BP	regulation of chemokine production	GO:0032642	1.8361e-10	8	0.32
GO:BP	chemokine production	GO:0032602	1.8361e-10	8	0.32
GO:BP	regulation of cell activation	GO:0050865	1.91419e-10	13	0.52
GO:BP	leukocyte cell-cell adhesion	GO:0007159	2.80183e-10	11	0.44
GO:BP	positive regulation of gene expression	GO:0010628	2.83005e-10	15	0.6
GO:BP	regulation of apoptotic process	GO:0042981	3.18454e-10	16	0.64
GO:BP	regulation of programmed cell death	GO:0043067	4.35486e-10	16	0.64
GO:BP	cell migration	GO:0016477	5.00016e-10	16	0.64
GO:BP	negative regulation of cellular process	GO:0048523	6.40734e-10	23	0.92
GO:BP	cell adhesion	GO:0007155	6.70433e-10	16	0.64
GO:BP	muscle cell proliferation	GO:0033002	1.15363e-09	9	0.36
GO:BP	regulation of cell differentiation	GO:0045595	1.24551e-09	16	0.64
GO:BP	positive regulation of cell activation	GO:0050867	1.31866e-09	11	0.44
GO:BP	negative regulation of response to stimulus	GO:0048585	2.01133e-09	16	0.64
GO:BP	positive regulation of chemokine production	GO:0032722	2.31302e-09	7	0.28
GO:BP	regulation of leukocyte activation	GO:0002694	2.35814e-09	12	0.48
GO:BP	cell population proliferation	GO:0008283	2.3738e-09	17	0.68
GO:BP	regulation of multicellular organismal development	GO:2000026	3.32056e-09	15	0.6
GO:BP	regulation of leukocyte migration	GO:0002685	3.32839e-09	9	0.36
GO:BP	localization of cell	GO:0051674	3.41414e-09	16	0.64
GO:BP	cell motility	GO:0048870	3.41414e-09	16	0.64
GO:BP	regulation of cell population proliferation	GO:0042127	3.51043e-09	16	0.64
GO:BP	regulation of cell communication	GO:0010646	3.69621e-09	20	0.8
GO:BP	regulation of signaling	GO:0023051	4.02816e-09	20	0.8
GO:BP	regulation of developmental process	GO:0050793	4.30706e-09	18	0.72
GO:BP	positive regulation of inflammatory response	GO:0050729	4.9102e-09	8	0.32
GO:BP	myeloid leukocyte migration	GO:0097529	5.19745e-09	9	0.36
GO:BP	myeloid leukocyte activation	GO:0002274	5.40635e-09	9	0.36
GO:BP	cell death	GO:0008219	6.05743e-09	17	0.68
GO:BP	leukocyte chemotaxis	GO:0030595	7.08884e-09	9	0.36
GO:BP	regulation of signal transduction	GO:0009966	7.10441e-09	19	0.76
GO:BP	regulation of cell migration	GO:0030334	7.17321e-09	13	0.52
GO:BP	response to organic cyclic compound	GO:0014070	8.02603e-09	13	0.52
GO:BP	positive regulation of smooth muscle cell proliferation	GO:0048661	8.07158e-09	7	0.28
GO:BP	positive regulation of multicellular organismal process	GO:0051240	8.3651e-09	15	0.6
GO:BP	cell-cell adhesion	GO:0098609	9.48062e-09	13	0.52
GO:BP	negative regulation of cell population proliferation	GO:0008285	1.2118e-08	12	0.48
GO:BP	regulation of lymphocyte activation	GO:0051249	1.24131e-08	11	0.44
GO:BP	positive regulation of response to stimulus	GO:0048584	1.25291e-08	17	0.68
GO:BP	regulation of tumor necrosis factor production	GO:0032680	1.53199e-08	8	0.32
GO:BP	tumor necrosis factor production	GO:0032640	1.53199e-08	8	0.32
GO:BP	regulation of cell motility	GO:2000145	1.60407e-08	13	0.52
GO:BP	positive regulation of nitric-oxide synthase biosynthetic process	GO:0051770	1.61182e-08	5	0.2
GO:BP	leukocyte activation	GO:0045321	1.62536e-08	13	0.52
GO:BP	locomotion	GO:0040011	1.63161e-08	16	0.64
GO:BP	regulation of tumor necrosis factor superfamily cytokine production	GO:1903555	1.96327e-08	8	0.32
GO:BP	tumor necrosis factor superfamily cytokine production	GO:0071706	1.96327e-08	8	0.32
GO:BP	apoptotic process	GO:0006915	2.12473e-08	16	0.64
GO:BP	regulation of multicellular organismal process	GO:0051239	2.1892e-08	18	0.72
GO:BP	cytokine production involved in immune response	GO:0002367	2.69694e-08	7	0.28
GO:BP	regulation of cytokine production involved in immune response	GO:0002718	2.69694e-08	7	0.28
GO:BP	immune system development	GO:0002520	2.82737e-08	13	0.52
GO:BP	regulation of locomotion	GO:0040012	2.86315e-08	13	0.52
GO:BP	negative regulation of multicellular organismal process	GO:0051241	2.97298e-08	13	0.52
GO:BP	programmed cell death	GO:0012501	3.25635e-08	16	0.64
GO:BP	positive regulation of leukocyte activation	GO:0002696	3.36851e-08	10	0.4
GO:BP	regulation of receptor signaling pathway via JAK-STAT	GO:0046425	3.60009e-08	7	0.28
GO:BP	macrophage activation	GO:0042116	3.86247e-08	7	0.28
GO:BP	nitric-oxide synthase biosynthetic process	GO:0051767	4.02885e-08	5	0.2
GO:BP	regulation of nitric-oxide synthase biosynthetic process	GO:0051769	4.02885e-08	5	0.2
GO:BP	regulation of cellular component movement	GO:0051270	4.20075e-08	13	0.52
GO:BP	positive regulation of cell-cell adhesion	GO:0022409	4.22244e-08	9	0.36
GO:BP	negative regulation of biological process	GO:0048519	4.59092e-08	23	0.92
GO:BP	regulation of receptor signaling pathway via STAT	GO:1904892	5.43354e-08	7	0.28
GO:BP	lymphocyte proliferation	GO:0046651	5.72582e-08	9	0.36
GO:BP	signal transduction	GO:0007165	6.23078e-08	23	0.92
GO:BP	positive regulation of defense response	GO:0031349	6.44857e-08	9	0.36
GO:BP	mononuclear cell proliferation	GO:0032943	6.44857e-08	9	0.36
GO:BP	cell chemotaxis	GO:0060326	8.37669e-08	9	0.36
GO:BP	humoral immune response	GO:0006959	1.02118e-07	9	0.36
GO:BP	movement of cell or subcellular component	GO:0006928	1.15653e-07	16	0.64
GO:BP	positive regulation of macromolecule metabolic process	GO:0010604	1.32004e-07	19	0.76
GO:BP	negative regulation of cell differentiation	GO:0045596	1.33192e-07	11	0.44
GO:BP	negative regulation of developmental process	GO:0051093	1.343e-07	12	0.48
GO:BP	leukocyte proliferation	GO:0070661	1.45805e-07	9	0.36
GO:BP	hemopoiesis	GO:0030097	1.78799e-07	12	0.48
GO:BP	regulation of T cell activation	GO:0050863	1.94895e-07	9	0.36
GO:BP	multicellular organism development	GO:0007275	2.18221e-07	21	0.84
GO:BP	blood vessel development	GO:0001568	2.49347e-07	11	0.44
GO:BP	multicellular organismal process	GO:0032501	2.89215e-07	24	0.96
GO:BP	regulation of lymphocyte proliferation	GO:0050670	2.90369e-07	8	0.32
GO:BP	hematopoietic or lymphoid organ development	GO:0048534	2.91751e-07	12	0.48
GO:BP	angiogenesis	GO:0001525	3.12427e-07	10	0.4
GO:BP	regulation of mononuclear cell proliferation	GO:0032944	3.21758e-07	8	0.32
GO:BP	positive regulation of cell migration	GO:0030335	3.2431e-07	10	0.4
GO:BP	cellular response to stimulus	GO:0051716	3.33862e-07	24	0.96
GO:BP	defense response to bacterium	GO:0042742	3.46913e-07	9	0.36
GO:BP	signaling	GO:0023052	3.66971e-07	23	0.92
GO:BP	positive regulation of lymphocyte activation	GO:0051251	3.72966e-07	9	0.36
GO:BP	vasculature development	GO:0001944	3.9523e-07	11	0.44
GO:BP	positive regulation of leukocyte cell-cell adhesion	GO:1903039	4.20312e-07	8	0.32
GO:BP	regulation of hemopoiesis	GO:1903706	4.303e-07	9	0.36
GO:BP	positive regulation of leukocyte migration	GO:0002687	4.4524e-07	7	0.28
GO:BP	cell communication	GO:0007154	4.46139e-07	23	0.92
GO:BP	negative regulation of signal transduction	GO:0009968	4.46199e-07	13	0.52
GO:BP	system development	GO:0048731	4.8858e-07	20	0.8
GO:BP	positive regulation of cell motility	GO:2000147	5.01878e-07	10	0.4
GO:BP	regulation of tyrosine phosphorylation of STAT protein	GO:0042509	5.59527e-07	6	0.24
GO:BP	positive regulation of developmental process	GO:0051094	5.7075e-07	13	0.52
GO:BP	negative regulation of response to external stimulus	GO:0032102	6.08976e-07	9	0.36
GO:BP	positive regulation of metabolic process	GO:0009893	6.13949e-07	19	0.76
GO:BP	regulation of leukocyte proliferation	GO:0070663	6.17129e-07	8	0.32
GO:BP	regulation of peptidyl-tyrosine phosphorylation	GO:0050730	6.36657e-07	8	0.32
GO:BP	positive regulation of cellular component movement	GO:0051272	6.41564e-07	10	0.4
GO:BP	tyrosine phosphorylation of STAT protein	GO:0007260	6.5496e-07	6	0.24
GO:BP	positive regulation of locomotion	GO:0040017	6.6412e-07	10	0.4
GO:BP	response to stimulus	GO:0050896	6.87775e-07	25	1
GO:BP	positive regulation of MHC class II biosynthetic process	GO:0045348	8.66881e-07	4	0.16
GO:BP	positive regulation of cell death	GO:0010942	8.71619e-07	10	0.4
GO:BP	lymphocyte activation	GO:0046649	9.48943e-07	11	0.44
GO:BP	interleukin-8 production	GO:0032637	9.54089e-07	6	0.24
GO:BP	regulation of interleukin-8 production	GO:0032677	9.54089e-07	6	0.24
GO:BP	homeostatic process	GO:0042592	1.09022e-06	14	0.56
GO:BP	negative regulation of immune system process	GO:0002683	1.17185e-06	9	0.36
GO:BP	response to oxidative stress	GO:0006979	1.19668e-06	9	0.36
GO:BP	negative regulation of cell communication	GO:0010648	1.2472e-06	13	0.52
GO:BP	regulation of production of molecular mediator of immune response	GO:0002700	1.26053e-06	7	0.28
GO:BP	negative regulation of cytokine production	GO:0001818	1.26108e-06	8	0.32
GO:BP	type 2 immune response	GO:0042092	1.28591e-06	5	0.2
GO:BP	negative regulation of signaling	GO:0023057	1.30518e-06	13	0.52
GO:BP	regulation of angiogenesis	GO:0045765	1.45175e-06	8	0.32
GO:BP	regulation of epithelial cell apoptotic process	GO:1904035	1.45462e-06	6	0.24
GO:BP	blood vessel morphogenesis	GO:0048514	1.51451e-06	10	0.4
GO:BP	regulation of vasculature development	GO:1901342	1.62184e-06	8	0.32
GO:BP	positive regulation of cell differentiation	GO:0045597	1.71946e-06	11	0.44
GO:BP	positive regulation of cell adhesion	GO:0045785	1.87408e-06	9	0.36
GO:BP	animal organ development	GO:0048513	2.33988e-06	18	0.72
GO:BP	negative regulation of apoptotic process	GO:0043066	2.4579e-06	11	0.44
GO:BP	positive regulation of tumor necrosis factor production	GO:0032760	2.59974e-06	6	0.24
GO:BP	signal release	GO:0023061	2.60918e-06	9	0.36
GO:BP	positive regulation of peptidyl-tyrosine phosphorylation	GO:0050731	2.88435e-06	7	0.28
GO:BP	negative regulation of programmed cell death	GO:0043069	3.0489e-06	11	0.44
GO:BP	positive regulation of tumor necrosis factor superfamily cytokine production	GO:1903557	3.30711e-06	6	0.24
GO:BP	positive regulation of transport	GO:0051050	3.38984e-06	11	0.44
GO:BP	innate immune response	GO:0045087	3.85287e-06	11	0.44
GO:BP	production of molecular mediator of immune response	GO:0002440	3.85613e-06	7	0.28
GO:BP	developmental process	GO:0032502	4.2292e-06	22	0.88
GO:BP	regulation of MHC class II biosynthetic process	GO:0045346	4.76197e-06	4	0.16
GO:BP	interleukin-1 production	GO:0032612	4.92716e-06	6	0.24
GO:BP	regulation of interleukin-1 production	GO:0032652	4.92716e-06	6	0.24
GO:BP	positive regulation of cell population proliferation	GO:0008284	4.95308e-06	11	0.44
GO:BP	epithelial cell apoptotic process	GO:1904019	5.79866e-06	6	0.24
GO:BP	T cell activation	GO:0042110	5.90969e-06	9	0.36
GO:BP	positive regulation of apoptotic process	GO:0043065	6.01274e-06	9	0.36
GO:BP	MHC class II biosynthetic process	GO:0045342	6.22223e-06	4	0.16
GO:BP	positive regulation of cellular process	GO:0048522	7.16303e-06	21	0.84
GO:BP	positive regulation of programmed cell death	GO:0043068	7.50372e-06	9	0.36
GO:BP	regulation of biological quality	GO:0065008	7.5304e-06	18	0.72
GO:BP	regulation of interferon-gamma production	GO:0032649	7.5334e-06	6	0.24
GO:BP	regulation of immune effector process	GO:0002697	7.5458e-06	8	0.32
GO:BP	interferon-gamma production	GO:0032609	7.92726e-06	6	0.24
GO:BP	regulation of nitric oxide biosynthetic process	GO:0045428	8.79307e-06	5	0.2
GO:BP	negative regulation of cell death	GO:0060548	8.94107e-06	11	0.44
GO:BP	anatomical structure development	GO:0048856	9.01612e-06	21	0.84
GO:BP	regulation of leukocyte chemotaxis	GO:0002688	9.67748e-06	6	0.24
GO:BP	regulation of nitric oxide metabolic process	GO:0080164	1.15545e-05	5	0.2
GO:BP	regulation of secretion by cell	GO:1903530	1.20516e-05	9	0.36
GO:BP	cellular response to interferon-gamma	GO:0071346	1.23038e-05	6	0.24
GO:BP	positive regulation of biosynthetic process	GO:0009891	1.26102e-05	14	0.56
GO:BP	peptidyl-tyrosine phosphorylation	GO:0018108	1.26907e-05	8	0.32
GO:BP	neutrophil migration	GO:1990266	1.2894e-05	6	0.24
GO:BP	peptidyl-tyrosine modification	GO:0018212	1.35094e-05	8	0.32
GO:BP	positive regulation of interleukin-1 beta production	GO:0032731	1.37503e-05	5	0.2
GO:BP	response to wounding	GO:0009611	1.43255e-05	9	0.36
GO:BP	lipopolysaccharide-mediated signaling pathway	GO:0031663	1.49661e-05	5	0.2
GO:BP	leukocyte differentiation	GO:0002521	1.5478e-05	9	0.36
GO:BP	positive regulation of immune effector process	GO:0002699	1.61679e-05	7	0.28
GO:BP	secretion by cell	GO:0032940	1.64847e-05	10	0.4
GO:BP	cellular response to organic cyclic compound	GO:0071407	1.6968e-05	9	0.36
GO:BP	positive regulation of interleukin-8 production	GO:0032757	1.76543e-05	5	0.2
GO:BP	response to glucocorticoid	GO:0051384	2.01981e-05	6	0.24
GO:BP	positive regulation of tyrosine phosphorylation of STAT protein	GO:0042531	2.07135e-05	5	0.2
GO:BP	positive regulation of lymphocyte proliferation	GO:0050671	2.20062e-05	6	0.24
GO:BP	positive regulation of cell communication	GO:0010647	2.22235e-05	13	0.52
GO:BP	neuroinflammatory response	GO:0150076	2.23936e-05	5	0.2
GO:BP	positive regulation of signaling	GO:0023056	2.28589e-05	13	0.52
GO:BP	positive regulation of mononuclear cell proliferation	GO:0032946	2.39462e-05	6	0.24
GO:BP	regulation of interleukin-6 production	GO:0032675	2.712e-05	6	0.24
GO:BP	interleukin-6 production	GO:0032635	2.712e-05	6	0.24
GO:BP	regulation of heterotypic cell-cell adhesion	GO:0034114	2.76259e-05	4	0.16
GO:BP	regulation of secretion	GO:0051046	2.80377e-05	9	0.36
GO:BP	nitric oxide biosynthetic process	GO:0006809	2.8094e-05	5	0.2
GO:BP	circulatory system development	GO:0072359	2.85038e-05	11	0.44
GO:BP	response to interferon-gamma	GO:0034341	3.06338e-05	6	0.24
GO:BP	chemotaxis	GO:0006935	3.23166e-05	9	0.36
GO:BP	positive regulation of interleukin-1 production	GO:0032732	3.24957e-05	5	0.2
GO:BP	export from cell	GO:0140352	3.28156e-05	10	0.4
GO:BP	taxis	GO:0042330	3.3238e-05	9	0.36
GO:BP	tube morphogenesis	GO:0035239	3.6285e-05	10	0.4
GO:BP	granulocyte migration	GO:0097530	4.03167e-05	6	0.24
GO:BP	positive regulation of biological process	GO:0048518	4.18604e-05	21	0.84
GO:BP	positive regulation of leukocyte proliferation	GO:0070665	4.18862e-05	6	0.24
GO:BP	nitric oxide metabolic process	GO:0046209	4.29407e-05	5	0.2
GO:BP	response to corticosteroid	GO:0031960	4.35058e-05	6	0.24
GO:BP	reactive nitrogen species metabolic process	GO:2001057	4.59283e-05	5	0.2
GO:BP	positive regulation of interferon-gamma production	GO:0032729	4.59283e-05	5	0.2
GO:BP	negative regulation of cell adhesion	GO:0007162	5.12869e-05	7	0.28
GO:BP	hormone secretion	GO:0046879	5.2534e-05	7	0.28
GO:BP	regulation of lipid localization	GO:1905952	5.4349e-05	6	0.24
GO:BP	regulation of leukocyte differentiation	GO:1902105	5.51057e-05	7	0.28
GO:BP	positive regulation of macromolecule biosynthetic process	GO:0010557	6.0274e-05	13	0.52
GO:BP	immune effector process	GO:0002252	6.18584e-05	9	0.36
GO:BP	hormone transport	GO:0009914	6.49645e-05	7	0.28
GO:BP	positive regulation of signal transduction	GO:0009967	6.58985e-05	12	0.48
GO:BP	regulation of signaling receptor activity	GO:0010469	6.7334e-05	6	0.24
GO:BP	secretion	GO:0046903	7.5656e-05	10	0.4
GO:BP	regulation of T cell proliferation	GO:0042129	8.0021e-05	6	0.24
GO:BP	regulation of anatomical structure morphogenesis	GO:0022603	8.12419e-05	10	0.4
GO:BP	temperature homeostasis	GO:0001659	8.85372e-05	6	0.24
GO:BP	response to endogenous stimulus	GO:0009719	9.06198e-05	12	0.48
GO:BP	chemokine-mediated signaling pathway	GO:0070098	9.647e-05	5	0.2
GO:BP	tissue development	GO:0009888	0.000100352	13	0.52
GO:BP	regulation of type 2 immune response	GO:0002828	0.000105625	4	0.16
GO:BP	positive regulation of cellular biosynthetic process	GO:0031328	0.00011619	13	0.52
GO:BP	positive regulation of intracellular signal transduction	GO:1902533	0.000126727	10	0.4
GO:BP	regulation of interleukin-1 beta production	GO:0032651	0.000127473	5	0.2
GO:BP	interleukin-1 beta production	GO:0032611	0.000127473	5	0.2
GO:BP	negative regulation of cell-cell adhesion	GO:0022408	0.00013045	6	0.24
GO:BP	positive regulation of interleukin-6 production	GO:0032755	0.00014189	5	0.2
GO:BP	response to steroid hormone	GO:0048545	0.000145636	7	0.28
GO:BP	positive regulation of protein phosphorylation	GO:0001934	0.000153486	9	0.36
GO:BP	response to chemokine	GO:1990868	0.000157571	5	0.2
GO:BP	cellular response to chemokine	GO:1990869	0.000157571	5	0.2
GO:BP	protein secretion	GO:0009306	0.000167873	7	0.28
GO:BP	interleukin-17 production	GO:0032620	0.000169937	4	0.16
GO:BP	regulation of interleukin-17 production	GO:0032660	0.000169937	4	0.16
GO:BP	establishment of protein localization to extracellular region	GO:0035592	0.000171273	7	0.28
GO:BP	lymphocyte activation involved in immune response	GO:0002285	0.000182097	6	0.24
GO:BP	cell-cell signaling	GO:0007267	0.000185302	12	0.48
GO:BP	protein localization to extracellular region	GO:0071692	0.000196742	7	0.28
GO:BP	multicellular organismal homeostasis	GO:0048871	0.000206752	8	0.32
GO:BP	T cell proliferation	GO:0042098	0.000210594	6	0.24
GO:BP	positive regulation of nitric oxide biosynthetic process	GO:0045429	0.000211299	4	0.16
GO:BP	positive regulation of platelet activation	GO:0010572	0.00021179	3	0.12
GO:BP	positive regulation of chemokine (C-X-C motif) ligand 2 production	GO:2000343	0.00021179	3	0.12
GO:BP	regulation of cellular process	GO:0050794	0.000222691	25	1
GO:BP	regulation of myeloid cell differentiation	GO:0045637	0.000222976	6	0.24
GO:BP	astrocyte development	GO:0014002	0.00023459	4	0.16
GO:BP	neutrophil chemotaxis	GO:0030593	0.00024602	5	0.2
GO:BP	positive regulation of nitric oxide metabolic process	GO:1904407	0.000259744	4	0.16
GO:BP	tube development	GO:0035295	0.000262832	10	0.4
GO:BP	positive regulation of peptidyl-serine phosphorylation	GO:0033138	0.00027018	5	0.2
GO:BP	MAPK cascade	GO:0000165	0.000277655	9	0.36
GO:BP	regulation of transport	GO:0051049	0.000279141	12	0.48
GO:BP	regulation of chronic inflammatory response	GO:0002676	0.000302321	3	0.12
GO:BP	regulation of cell-cell adhesion involved in gastrulation	GO:0070587	0.000302321	3	0.12
GO:BP	negative regulation of heterotypic cell-cell adhesion	GO:0034115	0.000302321	3	0.12
GO:BP	regulation of chemotaxis	GO:0050920	0.00031895	6	0.24
GO:BP	positive regulation of T cell activation	GO:0050870	0.00031895	6	0.24
GO:BP	regulation of molecular function	GO:0065009	0.000324081	15	0.6
GO:BP	cell differentiation	GO:0030154	0.000362787	17	0.68
GO:BP	positive regulation of phosphorylation	GO:0042327	0.000373353	9	0.36
GO:BP	microglial cell activation	GO:0001774	0.000380936	4	0.16
GO:BP	positive regulation of signaling receptor activity	GO:2000273	0.000380936	4	0.16
GO:BP	regulation of protein phosphorylation	GO:0001932	0.000381494	10	0.4
GO:BP	response to nitrogen compound	GO:1901698	0.000391308	10	0.4
GO:BP	regulation of leukocyte mediated immunity	GO:0002703	0.000393305	6	0.24
GO:BP	cellular developmental process	GO:0048869	0.000395954	17	0.68
GO:BP	cell-cell adhesion involved in gastrulation	GO:0070586	0.000415366	3	0.12
GO:BP	positive regulation of receptor signaling pathway via JAK-STAT	GO:0046427	0.000416883	4	0.16
GO:BP	intracellular signal transduction	GO:0035556	0.000420425	14	0.56
GO:BP	response to virus	GO:0009615	0.000426909	7	0.28
GO:BP	positive regulation of production of molecular mediator of immune response	GO:0002702	0.000457556	5	0.2
GO:BP	regulation of hormone secretion	GO:0046883	0.000469553	6	0.24
GO:BP	response to hormone	GO:0009725	0.000472353	9	0.36
GO:BP	myeloid cell differentiation	GO:0030099	0.000481589	7	0.28
GO:BP	positive regulation of immune response	GO:0050778	0.000496247	8	0.32
GO:BP	leukocyte activation involved in inflammatory response	GO:0002269	0.000496295	4	0.16
GO:BP	regulation of platelet activation	GO:0010543	0.000496295	4	0.16
GO:BP	anatomical structure formation involved in morphogenesis	GO:0048646	0.000519151	10	0.4
GO:BP	positive regulation of receptor signaling pathway via STAT	GO:1904894	0.00053998	4	0.16
GO:BP	cellular response to tumor necrosis factor	GO:0071356	0.000544222	6	0.24
GO:BP	regulation of protein secretion	GO:0050708	0.000557566	6	0.24
GO:BP	acute-phase response	GO:0006953	0.000586467	4	0.16
GO:BP	anatomical structure morphogenesis	GO:0009653	0.000593274	14	0.56
GO:BP	positive regulation of protein kinase activity	GO:0045860	0.000598888	7	0.28
GO:BP	glial cell activation	GO:0061900	0.000635872	4	0.16
GO:BP	regulation of endothelial cell apoptotic process	GO:2000351	0.000635872	4	0.16
GO:BP	granulocyte chemotaxis	GO:0071621	0.000656112	5	0.2
GO:BP	regulation of localization	GO:0032879	0.000659829	14	0.56
GO:BP	viral genome replication	GO:0019079	0.000681817	5	0.2
GO:BP	epithelium development	GO:0060429	0.000750164	10	0.4
GO:BP	positive regulation of phosphate metabolic process	GO:0045937	0.000814434	9	0.36
GO:BP	positive regulation of phosphorus metabolic process	GO:0010562	0.000814434	9	0.36
GO:BP	regulation of protein modification process	GO:0031399	0.000818605	11	0.44
GO:BP	wound healing	GO:0042060	0.000825973	7	0.28
GO:BP	positive regulation of cellular metabolic process	GO:0031325	0.000828145	15	0.6
GO:BP	response to tumor necrosis factor	GO:0034612	0.000867016	6	0.24
GO:BP	regulation of immune response	GO:0050776	0.000877695	9	0.36
GO:BP	endothelial cell apoptotic process	GO:0072577	0.000930855	4	0.16
GO:BP	regulation of vascular associated smooth muscle cell proliferation	GO:1904705	0.000930855	4	0.16
GO:BP	regulation of catalytic activity	GO:0050790	0.000939936	13	0.52
GO:BP	positive regulation of DNA-binding transcription factor activity	GO:0051091	0.00094741	6	0.24
GO:BP	positive regulation of transcription by RNA polymerase II	GO:0045944	0.000952995	10	0.4
GO:BP	interleukin-10 production	GO:0032613	0.00100031	4	0.16
GO:BP	regulation of interleukin-10 production	GO:0032653	0.00100031	4	0.16
GO:BP	regulation of cellular protein metabolic process	GO:0032268	0.00106359	13	0.52
GO:BP	regulation of MAPK cascade	GO:0043408	0.00107019	8	0.32
GO:BP	regulation of macrophage activation	GO:0043030	0.00107355	4	0.16
GO:BP	regulation of peptidyl-serine phosphorylation	GO:0033135	0.00109462	5	0.2
GO:BP	regulation of epithelial cell differentiation	GO:0030856	0.00109462	5	0.2
GO:BP	cellular response to oxidative stress	GO:0034599	0.00112661	6	0.24
GO:BP	positive regulation of neuroinflammatory response	GO:0150078	0.00114183	3	0.12
GO:BP	negative regulation of gene expression	GO:0010629	0.00114536	11	0.44
GO:BP	vascular associated smooth muscle cell proliferation	GO:1990874	0.00115071	4	0.16
GO:BP	positive regulation of secretion by cell	GO:1903532	0.00115085	6	0.24
GO:BP	regulation of phosphorylation	GO:0042325	0.00120267	10	0.4
GO:BP	protein phosphorylation	GO:0006468	0.00120478	11	0.44
GO:BP	heterotypic cell-cell adhesion	GO:0034113	0.00123192	4	0.16
GO:BP	positive regulation of nucleobase-containing compound metabolic process	GO:0045935	0.00123507	12	0.48
GO:BP	response to nutrient levels	GO:0031667	0.0012813	7	0.28
GO:BP	biosynthetic process	GO:0009058	0.00129317	19	0.76
GO:BP	interleukin-12 production	GO:0032615	0.00131732	4	0.16
GO:BP	regulation of interleukin-12 production	GO:0032655	0.00131732	4	0.16
GO:BP	chemokine (C-X-C motif) ligand 2 production	GO:0072567	0.00140422	3	0.12
GO:BP	regulation of chemokine (C-X-C motif) ligand 2 production	GO:2000341	0.00140422	3	0.12
GO:BP	leukocyte activation involved in immune response	GO:0002366	0.00141761	6	0.24
GO:BP	cell activation involved in immune response	GO:0002263	0.0015376	6	0.24
GO:BP	response to nutrient	GO:0007584	0.00157985	5	0.2
GO:BP	positive regulation of nucleic acid-templated transcription	GO:1903508	0.00163236	11	0.44
GO:BP	positive regulation of transcription, DNA-templated	GO:0045893	0.00163236	11	0.44
GO:BP	response to peptide	GO:1901652	0.00168179	7	0.28
GO:BP	positive regulation of RNA biosynthetic process	GO:1902680	0.00169303	11	0.44
GO:BP	chronic inflammatory response	GO:0002544	0.0017038	3	0.12
GO:BP	positive regulation of MAPK cascade	GO:0043410	0.00172948	7	0.28
GO:BP	defense response to virus	GO:0051607	0.00173311	6	0.24
GO:BP	defense response to symbiont	GO:0140546	0.00176759	6	0.24
GO:BP	regulation of ERK1 and ERK2 cascade	GO:0070372	0.00180263	6	0.24
GO:BP	response to activity	GO:0014823	0.0019256	4	0.16
GO:BP	adaptive immune response	GO:0002250	0.00192887	8	0.32
GO:BP	regulation of viral process	GO:0050792	0.00196781	5	0.2
GO:BP	regulation of response to cytokine stimulus	GO:0060759	0.00196781	5	0.2
GO:BP	positive regulation of kinase activity	GO:0033674	0.00198532	7	0.28
GO:BP	response to extracellular stimulus	GO:0009991	0.00201257	7	0.28
GO:BP	positive regulation of secretion	GO:0051047	0.00202505	6	0.24
GO:BP	positive regulation of type 2 immune response	GO:0002830	0.00204296	3	0.12
GO:BP	positive regulation of protein modification process	GO:0031401	0.00204387	9	0.36
GO:BP	monocyte chemotaxis	GO:0002548	0.00204432	4	0.16
GO:BP	positive regulation of cytokine production involved in immune response	GO:0002720	0.00204432	4	0.16
GO:BP	regulation of macromolecule metabolic process	GO:0060255	0.00204694	20	0.8
GO:BP	response to organonitrogen compound	GO:0010243	0.00223896	9	0.36
GO:BP	regulation of protein transport	GO:0051223	0.00224209	7	0.28
GO:BP	regulation of biological process	GO:0050789	0.00224641	25	1
GO:BP	regulation of intracellular signal transduction	GO:1902531	0.00226839	11	0.44
GO:BP	positive regulation of vitamin D biosynthetic process	GO:0060557	0.00232369	2	0.08
GO:BP	response to gold nanoparticle	GO:1990268	0.00232369	2	0.08
GO:BP	response to transition metal nanoparticle	GO:1990267	0.00232369	2	0.08
GO:BP	regulation of protein metabolic process	GO:0051246	0.00233119	13	0.52
GO:BP	regulation of hormone levels	GO:0010817	0.00236485	7	0.28
GO:BP	regulation of neuron death	GO:1901214	0.00240046	6	0.24
GO:BP	CD4-positive, alpha-beta T cell cytokine production	GO:0035743	0.00242411	3	0.12
GO:BP	regulation of adaptive immune response based on somatic recombination of immune receptors built from immunoglobulin superfamily domains	GO:0002822	0.00242736	5	0.2
GO:BP	regulation of lymphocyte mediated immunity	GO:0002706	0.00249939	5	0.2
GO:BP	negative regulation of cytokine-mediated signaling pathway	GO:0001960	0.00272138	4	0.16
GO:BP	ERK1 and ERK2 cascade	GO:0070371	0.00278029	6	0.24
GO:BP	cellular response to chemical stress	GO:0062197	0.00293483	6	0.24
GO:BP	regulation of gene expression	GO:0010468	0.00303285	18	0.72
GO:BP	positive regulation of nitrogen compound metabolic process	GO:0051173	0.00305838	14	0.56
GO:BP	regulation of establishment of protein localization	GO:0070201	0.00310605	7	0.28
GO:BP	astrocyte differentiation	GO:0048708	0.00320014	4	0.16
GO:BP	regulation of kinase activity	GO:0043549	0.00325684	8	0.32
GO:BP	regulation of phosphate metabolic process	GO:0019220	0.00327854	10	0.4
GO:BP	regulation of phosphorus metabolic process	GO:0051174	0.00332178	10	0.4
GO:BP	positive regulation of steroid biosynthetic process	GO:0010893	0.00332201	3	0.12
GO:BP	astrocyte activation	GO:0048143	0.00332201	3	0.12
GO:BP	production of molecular mediator involved in inflammatory response	GO:0002532	0.0033728	4	0.16
GO:BP	negative regulation of response to cytokine stimulus	GO:0060761	0.0033728	4	0.16
GO:BP	insulin secretion	GO:0030073	0.00350264	5	0.2
GO:BP	positive regulation of RNA metabolic process	GO:0051254	0.00354545	11	0.44
GO:BP	regulation of adaptive immune response	GO:0002819	0.00369688	5	0.2
GO:BP	positive regulation of phosphatidylinositol 3-kinase signaling	GO:0014068	0.00373875	4	0.16
GO:BP	positive regulation of leukocyte adhesion to vascular endothelial cell	GO:1904996	0.00384354	3	0.12
GO:BP	regeneration	GO:0031099	0.0041108	5	0.2
GO:BP	antimicrobial humoral immune response mediated by antimicrobial peptide	GO:0061844	0.00434189	4	0.16
GO:BP	cellular response to peptide	GO:1901653	0.00459247	6	0.24
GO:BP	adaptive immune response based on somatic recombination of immune receptors built from immunoglobulin superfamily domains	GO:0002460	0.00466893	6	0.24
GO:BP	response to reactive oxygen species	GO:0000302	0.00479924	5	0.2
GO:BP	neuron death	GO:0070997	0.00490459	6	0.24
GO:BP	B cell activation involved in immune response	GO:0002312	0.00501435	4	0.16
GO:BP	positive regulation of cytokine production involved in inflammatory response	GO:1900017	0.00504361	3	0.12
GO:BP	regulation of membrane protein ectodomain proteolysis	GO:0051043	0.00504361	3	0.12
GO:BP	regulation of viral genome replication	GO:0045069	0.00525476	4	0.16
GO:BP	positive regulation of lipid transport	GO:0032370	0.00525476	4	0.16
GO:BP	regulation of apoptotic signaling pathway	GO:2001233	0.00531889	6	0.24
GO:BP	mononuclear cell migration	GO:0071674	0.0054396	5	0.2
GO:BP	regulation of cellular component organization	GO:0051128	0.00561323	12	0.48
GO:BP	negative regulation of cytokine production involved in immune response	GO:0002719	0.00572689	3	0.12
GO:BP	positive regulation of transferase activity	GO:0051347	0.00581859	7	0.28
GO:BP	localization	GO:0051179	0.0061998	19	0.76
GO:BP	cellular response to stress	GO:0033554	0.00628497	11	0.44
GO:BP	defense response to Gram-negative bacterium	GO:0050829	0.00630272	4	0.16
GO:BP	negative regulation of myoblast differentiation	GO:0045662	0.00646882	3	0.12
GO:BP	phosphorylation	GO:0016310	0.00651865	11	0.44
GO:BP	cell death in response to oxidative stress	GO:0036473	0.00658724	4	0.16
GO:BP	response to mechanical stimulus	GO:0009612	0.00692124	5	0.2
GO:BP	regulation of chronic inflammatory response to antigenic stimulus	GO:0002874	0.00696602	2	0.08
GO:BP	chronic inflammatory response to antigenic stimulus	GO:0002439	0.00696602	2	0.08
GO:BP	positive regulation of calcidiol 1-monooxygenase activity	GO:0060559	0.00696602	2	0.08
GO:BP	apoptotic signaling pathway	GO:0097190	0.00705088	7	0.28
GO:BP	negative regulation of viral process	GO:0048525	0.00718471	4	0.16
GO:BP	positive regulation of ERK1 and ERK2 cascade	GO:0070374	0.00742244	5	0.2
GO:BP	regulation of metabolic process	GO:0019222	0.00767703	20	0.8
GO:BP	positive regulation of leukocyte chemotaxis	GO:0002690	0.0078214	4	0.16
GO:BP	liver regeneration	GO:0097421	0.00813797	3	0.12
GO:BP	negative regulation of macromolecule metabolic process	GO:0010605	0.00878198	14	0.56
GO:BP	lymphocyte differentiation	GO:0030098	0.00883007	6	0.24
GO:BP	regulation of body fluid levels	GO:0050878	0.00896033	6	0.24
GO:BP	interferon-alpha production	GO:0032607	0.00906987	3	0.12
GO:BP	regulation of leukocyte adhesion to vascular endothelial cell	GO:1904994	0.00906987	3	0.12
GO:BP	regulation of interferon-alpha production	GO:0032647	0.00906987	3	0.12
GO:BP	regulation of oxidative stress-induced neuron death	GO:1903203	0.00906987	3	0.12
GO:BP	regulation of phagocytosis	GO:0050764	0.00921896	4	0.16
GO:BP	positive regulation of myeloid cell differentiation	GO:0045639	0.00921896	4	0.16
GO:BP	positive regulation of molecular function	GO:0044093	0.009315	10	0.4
GO:BP	biological regulation	GO:0065007	0.00944233	25	1
GO:BP	extrinsic apoptotic signaling pathway	GO:0097191	0.00971959	5	0.2
GO:BP	regulation of transferase activity	GO:0051338	0.00978405	8	0.32
GO:BP	peptide hormone secretion	GO:0030072	0.00993361	5	0.2
GO:BP	B cell proliferation	GO:0042100	0.00998316	4	0.16
GO:BP	positive regulation of protein serine/threonine kinase activity	GO:0071902	0.0101513	5	0.2
GO:BP	blood coagulation	GO:0007596	0.0103728	5	0.2
GO:BP	positive regulation of T cell proliferation	GO:0042102	0.0103824	4	0.16
GO:BP	regulation of type I interferon production	GO:0032479	0.0103824	4	0.16
GO:BP	type I interferon production	GO:0032606	0.0103824	4	0.16
GO:BP	negative regulation of angiogenesis	GO:0016525	0.0107932	4	0.16
GO:BP	sensory perception of pain	GO:0019233	0.0107932	4	0.16
GO:BP	peptide secretion	GO:0002790	0.0110599	5	0.2
GO:BP	negative regulation of blood vessel morphogenesis	GO:2000181	0.011216	4	0.16
GO:BP	coagulation	GO:0050817	0.0115375	5	0.2
GO:BP	negative regulation of vasculature development	GO:1901343	0.0116509	4	0.16
GO:BP	hemostasis	GO:0007599	0.0117822	5	0.2
GO:BP	positive regulation of steroid metabolic process	GO:0045940	0.0122827	3	0.12
GO:BP	positive regulation of lipid localization	GO:1905954	0.0130306	4	0.16
GO:BP	viral process	GO:0016032	0.0131167	6	0.24
GO:BP	regulation of protein kinase activity	GO:0045859	0.0134177	7	0.28
GO:BP	neuron death in response to oxidative stress	GO:0036475	0.0135004	3	0.12
GO:BP	regulation of cellular metabolic process	GO:0031323	0.0136862	18	0.72
GO:BP	positive regulation of vitamin metabolic process	GO:0046136	0.0139219	2	0.08
GO:BP	positive regulation of chronic inflammatory response	GO:0002678	0.0139219	2	0.08
GO:BP	regulation of phosphatidylinositol 3-kinase signaling	GO:0014066	0.0140151	4	0.16
GO:BP	leukocyte apoptotic process	GO:0071887	0.0145274	4	0.16
GO:BP	myeloid cell apoptotic process	GO:0033028	0.0147954	3	0.12
GO:BP	positive regulation of vascular associated smooth muscle cell proliferation	GO:1904707	0.0147954	3	0.12
GO:BP	regulation of neuroinflammatory response	GO:0150077	0.0147954	3	0.12
GO:BP	T cell activation involved in immune response	GO:0002286	0.0161476	4	0.16
GO:BP	peptidyl-amino acid modification	GO:0018193	0.0162036	9	0.36
GO:BP	regulation of DNA-binding transcription factor activity	GO:0051090	0.0162417	6	0.24
GO:BP	glial cell development	GO:0021782	0.0167162	4	0.16
GO:BP	acute inflammatory response	GO:0002526	0.0167162	4	0.16
GO:BP	leukocyte mediated immunity	GO:0002443	0.0168899	6	0.24
GO:BP	regulation of mononuclear cell migration	GO:0071675	0.0172994	4	0.16
GO:BP	mononuclear cell differentiation	GO:1903131	0.0173336	6	0.24
GO:BP	macrophage derived foam cell differentiation	GO:0010742	0.017626	3	0.12
GO:BP	interferon-gamma-mediated signaling pathway	GO:0060333	0.017626	3	0.12
GO:BP	vascular endothelial growth factor production	GO:0010573	0.017626	3	0.12
GO:BP	foam cell differentiation	GO:0090077	0.017626	3	0.12
GO:BP	negative regulation of cellular protein metabolic process	GO:0032269	0.0179577	8	0.32
GO:BP	cellular response to nitrogen compound	GO:1901699	0.0179855	7	0.28
GO:BP	negative regulation of metabolic process	GO:0009892	0.0181737	14	0.56
GO:BP	peptide transport	GO:0015833	0.0182816	5	0.2
GO:BP	regulation of biosynthetic process	GO:0009889	0.0183455	15	0.6
GO:BP	regulation of I-kappaB kinase/NF-kappaB signaling	GO:0043122	0.0186325	5	0.2
GO:BP	regulation of myeloid leukocyte differentiation	GO:0002761	0.0191393	4	0.16
GO:BP	negative regulation of production of molecular mediator of immune response	GO:0002701	0.0191662	3	0.12
GO:BP	positive regulation of epithelial cell apoptotic process	GO:1904037	0.0191662	3	0.12
GO:BP	regulation of T cell cytokine production	GO:0002724	0.0207928	3	0.12
GO:BP	T cell cytokine production	GO:0002369	0.0207928	3	0.12
GO:BP	lipid localization	GO:0010876	0.0209723	6	0.24
GO:BP	negative regulation of cell migration	GO:0030336	0.0224389	5	0.2
GO:BP	tumor necrosis factor-mediated signaling pathway	GO:0033209	0.0225214	4	0.16
GO:BP	negative regulation of kidney development	GO:0090185	0.0231863	2	0.08
GO:BP	negative regulation of interleukin-1-mediated signaling pathway	GO:2000660	0.0231863	2	0.08
GO:BP	negative regulation of vascular wound healing	GO:0061044	0.0231863	2	0.08
GO:BP	antimicrobial humoral response	GO:0019730	0.0232473	4	0.16
GO:BP	T cell differentiation	GO:0030217	0.0232682	5	0.2
GO:BP	cellular response to interleukin-1	GO:0071347	0.0239904	4	0.16
GO:BP	positive regulation of interleukin-10 production	GO:0032733	0.0243138	3	0.12
GO:BP	positive regulation of ion transport	GO:0043270	0.0254466	5	0.2
GO:BP	positive regulation of interleukin-12 production	GO:0032735	0.0282071	3	0.12
GO:BP	neutrophil activation	GO:0042119	0.0282071	3	0.12
GO:BP	negative regulation of protein metabolic process	GO:0051248	0.0286042	8	0.32
GO:BP	platelet activation	GO:0030168	0.0288225	4	0.16
GO:BP	negative regulation of cell motility	GO:2000146	0.0297666	5	0.2
GO:BP	negative regulation of endothelial cell proliferation	GO:0001937	0.030299	3	0.12
GO:BP	regulation of endothelial cell proliferation	GO:0001936	0.0305817	4	0.16
GO:BP	regulation of lipid transport	GO:0032368	0.0324188	4	0.16
GO:BP	membrane protein ectodomain proteolysis	GO:0006509	0.0324906	3	0.12
GO:BP	positive regulation of cellular protein metabolic process	GO:0032270	0.0334762	9	0.36
GO:BP	I-kappaB kinase/NF-kappaB signaling	GO:0007249	0.0335062	5	0.2
GO:BP	negative regulation of cellular component movement	GO:0051271	0.0340691	5	0.2
GO:BP	regulation of nitrogen compound metabolic process	GO:0051171	0.0341524	17	0.68
GO:BP	regulation of cell development	GO:0060284	0.0345688	6	0.24
GO:BP	homeostasis of number of cells	GO:0048872	0.0346392	5	0.2
GO:BP	positive regulation of NMDA glutamate receptor activity	GO:1904783	0.0347542	2	0.08
GO:BP	positive regulation of NK T cell proliferation	GO:0051142	0.0347542	2	0.08
GO:BP	negative regulation of epithelial cell differentiation	GO:0030857	0.0347841	3	0.12
GO:BP	lipid export from cell	GO:0140353	0.0347841	3	0.12
GO:BP	regulation of viral life cycle	GO:1903900	0.035325	4	0.16
GO:BP	amide transport	GO:0042886	0.0369948	5	0.2
GO:BP	gliogenesis	GO:0042063	0.0369948	5	0.2
GO:BP	negative regulation of interleukin-6 production	GO:0032715	0.0371818	3	0.12
GO:BP	cellular biosynthetic process	GO:0044249	0.0383566	17	0.68
GO:BP	positive regulation of chemotaxis	GO:0050921	0.0384185	4	0.16
GO:BP	leukocyte adhesion to vascular endothelial cell	GO:0061756	0.0396859	3	0.12
GO:BP	positive regulation of protein transport	GO:0051222	0.0407605	5	0.2
GO:BP	phosphatidylinositol 3-kinase signaling	GO:0014065	0.0417067	4	0.16
GO:BP	granulocyte activation	GO:0036230	0.0422985	3	0.12
GO:BP	cold-induced thermogenesis	GO:0106106	0.0440108	4	0.16
GO:BP	regulation of cold-induced thermogenesis	GO:0120161	0.0440108	4	0.16
GO:BP	regulation of insulin secretion	GO:0050796	0.0451973	4	0.16
GO:BP	phosphate-containing compound metabolic process	GO:0006796	0.0454016	12	0.48
GO:BP	organic substance biosynthetic process	GO:1901576	0.0461199	17	0.68
GO:BP	phagocytosis	GO:0006909	0.0469619	5	0.2
GO:BP	regulation of cytokine-mediated signaling pathway	GO:0001959	0.0476405	4	0.16
GO:BP	regulation of monooxygenase activity	GO:0032768	0.0478582	3	0.12
GO:BP	regulation of NK T cell proliferation	GO:0051140	0.0486205	2	0.08
GO:BP	regulation of calcidiol 1-monooxygenase activity	GO:0060558	0.0486205	2	0.08
GO:BP	positive regulation of oxidative stress-induced neuron death	GO:1903223	0.0486205	2	0.08
GO:BP	regulation of vitamin D biosynthetic process	GO:0060556	0.0486205	2	0.08
GO:BP	positive regulation of B cell activation	GO:0050871	0.0488979	4	0.16
GO:BP	phosphorus metabolic process	GO:0006793	0.0492155	12	0.48
GO:BP	peptidyl-serine phosphorylation	GO:0018105	0.0499432	5	0.2
GO:BP	viral life cycle	GO:0019058	0.0499432	5	0.2
GO:CC	extracellular space	GO:0005615	5.34144e-09	19	0.76
GO:CC	extracellular region	GO:0005576	3.31186e-08	20	0.8
GO:CC	cell surface	GO:0009986	0.0133828	7	0.28
KEGG	Influenza A	KEGG:05164	3.54651e-14	13	0.52
KEGG	Malaria	KEGG:05144	1.11359e-12	9	0.36
KEGG	Rheumatoid arthritis	KEGG:05323	3.82499e-12	10	0.4
KEGG	Cytokine-cytokine receptor interaction	KEGG:04060	4.34417e-11	13	0.52
KEGG	Viral protein interaction with cytokine and cytokine receptor	KEGG:04061	4.79094e-10	9	0.36
KEGG	Inflammatory bowel disease	KEGG:05321	6.88101e-10	8	0.32
KEGG	Chagas disease	KEGG:05142	7.76337e-10	9	0.36
KEGG	Lipid and atherosclerosis	KEGG:05417	1.1166e-09	11	0.44
KEGG	Tuberculosis	KEGG:05152	4.67666e-09	10	0.4
KEGG	NOD-like receptor signaling pathway	KEGG:04621	5.24321e-09	10	0.4
KEGG	Legionellosis	KEGG:05134	1.75036e-08	7	0.28
KEGG	IL-17 signaling pathway	KEGG:04657	1.8693e-08	8	0.32
KEGG	Coronavirus disease - COVID-19	KEGG:05171	2.76164e-08	10	0.4
KEGG	Amoebiasis	KEGG:05146	3.14046e-08	8	0.32
KEGG	AGE-RAGE signaling pathway in diabetic complications	KEGG:04933	3.70524e-08	8	0.32
KEGG	Toll-like receptor signaling pathway	KEGG:04620	4.0193e-08	8	0.32
KEGG	African trypanosomiasis	KEGG:05143	6.60874e-08	6	0.24
KEGG	TNF signaling pathway	KEGG:04668	8.67212e-08	8	0.32
KEGG	Leishmaniasis	KEGG:05140	1.26835e-07	7	0.28
KEGG	Yersinia infection	KEGG:05135	3.72788e-07	8	0.32
KEGG	Alcoholic liver disease	KEGG:04936	6.29223e-07	8	0.32
KEGG	Pertussis	KEGG:05133	8.14475e-06	6	0.24
KEGG	Necroptosis	KEGG:04217	2.59978e-05	7	0.28
KEGG	Hepatitis B	KEGG:05161	3.53267e-05	7	0.28
KEGG	JAK-STAT signaling pathway	KEGG:04630	3.53267e-05	7	0.28
KEGG	Toxoplasmosis	KEGG:05145	6.29468e-05	6	0.24
KEGG	Chemokine signaling pathway	KEGG:04062	7.87939e-05	7	0.28
KEGG	Kaposi sarcoma-associated herpesvirus infection	KEGG:05167	0.000121896	7	0.28
KEGG	RIG-I-like receptor signaling pathway	KEGG:04622	0.000148467	5	0.2
KEGG	Osteoclast differentiation	KEGG:04380	0.000149888	6	0.24
KEGG	Non-alcoholic fatty liver disease	KEGG:04932	0.000330213	6	0.24
KEGG	Graft-versus-host disease	KEGG:05332	0.000361459	4	0.16
KEGG	Hepatitis C	KEGG:05160	0.000489503	6	0.24
KEGG	NF-kappa B signaling pathway	KEGG:04064	0.00110015	5	0.2
KEGG	Epstein-Barr virus infection	KEGG:05169	0.0018066	6	0.24
KEGG	Cytosolic DNA-sensing pathway	KEGG:04623	0.00253549	4	0.16
KEGG	Measles	KEGG:05162	0.00425576	5	0.2
KEGG	Adipocytokine signaling pathway	KEGG:04920	0.00440578	4	0.16
KEGG	Herpes simplex virus 1 infection	KEGG:05168	0.00623385	8	0.32
KEGG	Allograft rejection	KEGG:05330	0.011313	3	0.12
KEGG	PD-L1 expression and PD-1 checkpoint pathway in cancer	KEGG:05235	0.0113914	4	0.16
KEGG	Pathogenic Escherichia coli infection	KEGG:05130	0.0178563	5	0.2
KEGG	Type I diabetes mellitus	KEGG:04940	0.0184356	3	0.12
KEGG	C-type lectin receptor signaling pathway	KEGG:04625	0.0201215	4	0.16
KEGG	Th17 cell differentiation	KEGG:04659	0.021675	4	0.16
KEGG	HIF-1 signaling pathway	KEGG:04066	0.0250379	4	0.16
KEGG	Type II diabetes mellitus	KEGG:04930	0.0261904	3	0.12
KEGG	Human cytomegalovirus infection	KEGG:05163	0.037527	5	0.2
